# Supplementary material for: N-(3-Chloro-1H-indazol-5-yl)-4-meth­oxy­benzene­sulfonamide
Source: Acta Crystallogr Sect E Struct Rep Online. 2013 Oct 12;69(Pt 11):o1632. doi: 10.1107/S160053681302744X (PMC3884302; doi:10.1107/S160053681302744X)
Supplement: Supplementary file 1 [file e-69-o1632-sup1.cif]

##############################################################################
#                                                                            #
# This CIF contains the data in a paper accepted for publication in          #
# Acta Crystallographica Section E. It conforms to the requirements of       #
# Notes for Authors for Acta Crystallographica Section E, and has been       #
# peer reviewed under the auspices of the IUCr Commission on Journals.       #
#                                                                            #
# Full details of the Crystallographic Information File format               #
# are given in the paper "The Crystallographic Information File (CIF):       #
# a New Standard Archive File for Crystallography" by S. R. Hall, F. H.      #
# Allen and I. D. Brown [Acta Cryst. (1991), A47, 655-685].                  #
#                                                                            #
# The current version of the core CIF dictionary is obtainable from          #
# ftp://ftp.iucr.org/pub/cif_core.dic.                                       #
#                                                                            #
# Software is freely available for graphical display of the structure(s)     #
# in this CIF. For information consult the CIF software page                 #
# http://www.iucr.org/resources/cif/software.                                #
#                                                                            #
# This file may be used for bona fide research purposes within the           #
# scientific community so long as proper attribution is given to the journal # 
# article from which it was obtained.                                        #
#                                                                            #
##############################################################################
data_I
_audit_creation_method     SHELXL-97
_journal_date_recd_electronic     2013-10-01
_journal_date_accepted     2013-10-07
_journal_name_full     'Acta Crystallographica, Section E'
_journal_year     2013
_journal_volume     69
_journal_issue     11
_journal_page_first     o1632
_journal_page_last     o1632
_journal_paper_category     QO
_journal_paper_doi     10.1107/S160053681302744X
_journal_coeditor_code     IM2442
_publ_contact_author_name     'Latifa Bouissane'
_publ_contact_author_address
;
Laboratoire de Chimie Organique et Analytique
Universit\'e Sultan Moulay Slimane,
Facult\'e des Sciences et Techniques, B\'eni-Mellal, BP 523, Morocco
;
_publ_contact_author_email     'l_bouissane@yahoo.fr'
_publ_contact_author_fax     '212 537 77 54 40'
_publ_contact_author_phone     '212 537 77 54 40'
_publ_section_title
;
<i>N</i>-(3-Chloro-1<i>H</i>-indazol-5-yl)-4-methoxybenzenesulfonamide
;
loop_
    _publ_author_name
    _publ_author_address
    'Chicha, Hakima'
;
Laboratoire de Chimie Organique et Analytique
Universit\'e Sultan Moulay Slimane,
Facult\'e des Sciences et Techniques, B\'eni-Mellal, BP 523, Morocco
;
    'Rakib, El Mostapha'
;
Laboratoire de Chimie Organique et Analytique
Universit\'e Sultan Moulay Slimane,
Facult\'e des Sciences et Techniques, B\'eni-Mellal, BP 523, Morocco
;
    'Bouissane, Latifa'
;
Laboratoire de Chimie Organique et Analytique
Universit\'e Sultan Moulay Slimane,
Facult\'e des Sciences et Techniques, B\'eni-Mellal, BP 523, Morocco
;
    'Saadi, Mohamed'
;
Laboratoire de Chimie du Solide Appliqu\'ee,
Facult\'e des Sciences, Universit\'e Mohammed V-Agdal
Avenue Ibn Battouta, BP 1014, Rabat, Morocco
;
    'El Ammari, Lahcen'
;
Laboratoire de Chimie du Solide Appliqu\'ee,
Facult\'e des Sciences, Universit\'e Mohammed V-Agdal
Avenue Ibn Battouta, BP 1014, Rabat, Morocco
;
_database_code_depnum_ccdc_archive     'CCDC 965151'
_chemical_name_systematic
;
<i>N</i>-(3-Chloro-1<i>H</i>-indazol-5-yl)-4-methoxybenzenesulfonamide
;
_chemical_name_common     ?
_chemical_formula_moiety     'C14 H12 Cl N3 O3 S'
_chemical_formula_sum     'C14 H12 Cl N3 O3 S'
_chemical_formula_iupac     'C14 H12 Cl N3 O3 S'
_chemical_formula_weight     337.78
_chemical_melting_point     ?
_symmetry_cell_setting     monoclinic
_symmetry_space_group_name_H-M     'P 21/c'
_symmetry_space_group_name_Hall     '-P 2ybc'
loop_
    _symmetry_equiv_pos_as_xyz
    'x, y, z'
    '-x, y+1/2, -z+1/2'
    '-x, -y, -z'
    'x, -y-1/2, z-1/2'
_cell_length_a     16.1229(5)
_cell_length_b     10.0562(3)
_cell_length_c     9.7955(2)
_cell_angle_alpha     90.00
_cell_angle_beta     105.3880(10)
_cell_angle_gamma     90.00
_cell_volume     1531.26(7)
_cell_formula_units_Z     4
_cell_measurement_reflns_used     4666
_cell_measurement_theta_min     2.41
_cell_measurement_theta_max     30.51
_cell_measurement_temperature     296(2)
_exptl_crystal_description     Block
_exptl_crystal_colour     colourless
_exptl_crystal_size_max     0.42
_exptl_crystal_size_mid     0.35
_exptl_crystal_size_min     0.28
_exptl_crystal_density_diffrn     1.465
_exptl_crystal_density_meas     ?
_exptl_crystal_density_method     'not measured'
_exptl_crystal_F_000     696
_exptl_absorpt_coefficient_mu     0.401
_exptl_absorpt_correction_type     multi-scan
_exptl_absorpt_process_details     '(SADABS; Bruker, 2009)'
_exptl_absorpt_correction_T_min     0.6934
_exptl_absorpt_correction_T_max     0.7466
_exptl_special_details     ?
_diffrn_ambient_temperature     296(2)
_diffrn_radiation_type     MoK\a
_diffrn_radiation_wavelength     0.71073
_diffrn_radiation_source     'fine-focus sealed tube'
_diffrn_radiation_monochromator     graphite
_diffrn_measurement_device_type     'Bruker X8 APEX'
_diffrn_measurement_method     '\f and \w scans'
_diffrn_reflns_number     19939
_diffrn_reflns_av_R_equivalents     0.0216
_diffrn_reflns_av_sigmaI/netI     0.0172
_diffrn_reflns_theta_min     2.41
_diffrn_reflns_theta_max     30.51
_diffrn_reflns_theta_full     30.51
_diffrn_measured_fraction_theta_max     0.999
_diffrn_measured_fraction_theta_full     0.999
_diffrn_reflns_limit_h_min     -23
_diffrn_reflns_limit_h_max     20
_diffrn_reflns_limit_k_min     -14
_diffrn_reflns_limit_k_max     14
_diffrn_reflns_limit_l_min     -13
_diffrn_reflns_limit_l_max     13
_refine_special_details
;
Refinement of <i>F</i>^2^ against all reflections. The weighted <i>R</i>-factor
<i>wR</i> and goodness of fit <i>S</i> are based on <i>F</i>^2^, conventional
<i>R</i>-factors <i>R</i> are based on <i>F</i>, with <i>F</i> set to zero for
negative <i>F</i>^2^. The threshold expression of <i>F</i>^2^ >
2\s(<i>F</i>^2^) is used only for calculating <i>R</i>-factors(gt) <i>etc</i>.
and is not relevant to the choice of reflections for refinement.
<i>R</i>-factors based on <i>F</i>^2^ are statistically about twice as large
as those based on <i>F</i>, and <i>R</i>- factors based on all data will be
even larger.
;
_reflns_number_total     4666
_reflns_number_gt     3973
_reflns_threshold_expression     I>2\s(I)
_refine_ls_structure_factor_coef     Fsqd
_refine_ls_matrix_type     full
_refine_ls_R_factor_all     0.0474
_refine_ls_R_factor_gt     0.0399
_refine_ls_wR_factor_gt     0.1092
_refine_ls_wR_factor_ref     0.1166
_refine_ls_goodness_of_fit_ref     1.034
_refine_ls_restrained_S_all     1.034
_refine_ls_number_reflns     4666
_refine_ls_number_parameters     199
_refine_ls_number_restraints     0
_refine_ls_hydrogen_treatment     constr
_refine_ls_weighting_scheme     calc
_refine_ls_weighting_details
         'calc w=1/[\s^2^(Fo^2^)+(0.0626P)^2^+0.5266P] where P=(Fo^2^+2Fc^2^)/3'
_atom_sites_solution_hydrogens     geom
_atom_sites_solution_primary     direct
_atom_sites_solution_secondary     difmap
_refine_ls_shift/su_max     0.001
_refine_ls_shift/su_mean     0.000
_refine_diff_density_max     0.631
_refine_diff_density_min     -0.493
_refine_ls_extinction_method     none
_refine_ls_extinction_coef     ?
loop_
    _atom_type_symbol
    _atom_type_description
    _atom_type_scat_dispersion_real
    _atom_type_scat_dispersion_imag
    _atom_type_scat_source
    'C' 'C' 0.0033 0.0016
                         'International Tables Vol C Tables 4.2.6.8 and 6.1.1.4'
    'H' 'H' 0.0000 0.0000
                         'International Tables Vol C Tables 4.2.6.8 and 6.1.1.4'
    'N' 'N' 0.0061 0.0033
                         'International Tables Vol C Tables 4.2.6.8 and 6.1.1.4'
    'O' 'O' 0.0106 0.0060
                         'International Tables Vol C Tables 4.2.6.8 and 6.1.1.4'
    'S' 'S' 0.1246 0.1234
                         'International Tables Vol C Tables 4.2.6.8 and 6.1.1.4'
    'Cl' 'Cl' 0.1484 0.1585
                         'International Tables Vol C Tables 4.2.6.8 and 6.1.1.4'
_computing_data_collection     'APEX2 (Bruker, 2009)'
_computing_cell_refinement     'SAINT (Bruker, 2009)'
_computing_data_reduction     'SAINT (Bruker, 2009)'
_computing_structure_solution     'SHELXS97 (Sheldrick, 2008)'
_computing_structure_refinement     'SHELXL97 (Sheldrick, 2008)'
_computing_molecular_graphics     'ORTEP-3 for Windows (Farrugia, 2012)'
_computing_publication_material
                               'PLATON (Spek, 2009) and publCIF (Westrip, 2010)'
loop_
    _atom_site_type_symbol
    _atom_site_label
    _atom_site_fract_x
    _atom_site_fract_y
    _atom_site_fract_z
    _atom_site_U_iso_or_equiv
    _atom_site_adp_type
    _atom_site_calc_flag
    _atom_site_refinement_flags
    _atom_site_occupancy
    _atom_site_symmetry_multiplicity
    _atom_site_disorder_assembly
    _atom_site_disorder_group
    C C4 0.60822(8) 0.97963(12) -0.02865(13) 0.0268(2) Uani d . 1 1 . .
    C C5 0.56209(8) 1.06572(14) -0.13562(15) 0.0336(3) Uani d . 1 1 . .
    H H5 0.5231 1.0301 -0.2147 0.040 Uiso calc R 1 1 . .
    C C6 0.57361(10) 1.20157(14) -0.12547(17) 0.0386(3) Uani d . 1 1 . .
    H H6 0.5432 1.2585 -0.1960 0.046 Uiso calc R 1 1 . .
    C C7 0.63294(9) 1.24992(12) -0.00465(16) 0.0347(3) Uani d . 1 1 . .
    C C2 0.67936(9) 1.16423(13) 0.10154(14) 0.0306(3) Uani d . 1 1 . .
    C C3 0.66674(8) 1.02644(12) 0.09022(13) 0.0286(2) Uani d . 1 1 . .
    H H3 0.6968 0.9690 0.1604 0.034 Uiso calc R 1 1 . .
    C C1 0.73489(11) 1.25131(14) 0.19788(17) 0.0400(3) Uani d . 1 1 . .
    C C8 0.76161(9) 0.78982(13) -0.03973(14) 0.0305(2) Uani d . 1 1 . .
    C C9 0.80235(10) 0.71057(16) 0.07419(17) 0.0427(3) Uani d . 1 1 . .
    H H9 0.7756 0.6340 0.0946 0.051 Uiso calc R 1 1 . .
    C C10 0.88322(11) 0.7460(2) 0.1577(2) 0.0533(5) Uani d . 1 1 . .
    H H10 0.9112 0.6926 0.2334 0.064 Uiso calc R 1 1 . .
    C C11 0.92203(10) 0.8613(2) 0.12745(18) 0.0497(4) Uani d . 1 1 . .
    C C12 0.88199(10) 0.93915(17) 0.01121(17) 0.0436(3) Uani d . 1 1 . .
    H H12 0.9094 1.0146 -0.0105 0.052 Uiso calc R 1 1 . .
    C C13 0.80182(9) 0.90444(14) -0.07167(15) 0.0348(3) Uani d . 1 1 . .
    H H13 0.7745 0.9570 -0.1486 0.042 Uiso calc R 1 1 . .
    C C14 1.03882(16) 0.8432(4) 0.3356(3) 0.1044(12) Uani d . 1 1 . .
    H H14A 1.0928 0.8853 0.3792 0.157 Uiso calc R 1 1 . .
    H H14B 1.0484 0.7512 0.3185 0.157 Uiso calc R 1 1 . .
    H H14C 1.0017 0.8498 0.3974 0.157 Uiso calc R 1 1 . .
    N N1 0.59374(7) 0.83818(10) -0.04781(12) 0.0298(2) Uani d . 1 1 . .
    H H1 0.5932 0.7982 0.0253 0.036 Uiso d R 1 1 . .
    N N2 0.66110(10) 1.37511(12) 0.03591(17) 0.0486(3) Uani d . 1 1 . .
    H H2 0.6490 1.4494 -0.0128 0.058 Uiso d R 1 1 . .
    N N3 0.72483(10) 1.37633(13) 0.15800(16) 0.0497(3) Uani d . 1 1 . .
    O O1 0.63534(8) 0.62011(10) -0.11826(12) 0.0436(3) Uani d . 1 1 . .
    O O2 0.63874(7) 0.81515(10) -0.26973(10) 0.0378(2) Uani d . 1 1 . .
    O O3 0.99969(9) 0.9074(2) 0.20519(17) 0.0789(5) Uani d . 1 1 . .
    S S1 0.65443(2) 0.75832(3) -0.13090(3) 0.02874(9) Uani d . 1 1 . .
    Cl Cl1 0.80966(4) 1.20719(5) 0.34939(5) 0.06387(16) Uani d . 1 1 . .
loop_
    _atom_site_aniso_label
    _atom_site_aniso_U_11
    _atom_site_aniso_U_22
    _atom_site_aniso_U_33
    _atom_site_aniso_U_12
    _atom_site_aniso_U_13
    _atom_site_aniso_U_23
    C4 0.0299(5) 0.0219(5) 0.0284(5) -0.0007(4) 0.0075(4) -0.0003(4)
    C5 0.0305(6) 0.0314(6) 0.0339(6) 0.0016(5) -0.0001(5) 0.0017(5)
    C6 0.0366(7) 0.0296(6) 0.0441(8) 0.0063(5) 0.0011(6) 0.0087(5)
    C7 0.0370(7) 0.0217(5) 0.0443(7) 0.0024(5) 0.0087(6) 0.0009(5)
    C2 0.0354(6) 0.0242(5) 0.0311(6) -0.0014(5) 0.0067(5) -0.0032(4)
    C3 0.0358(6) 0.0228(5) 0.0259(5) 0.0005(4) 0.0058(5) 0.0017(4)
    C1 0.0471(8) 0.0322(7) 0.0372(7) -0.0059(6) 0.0049(6) -0.0085(5)
    C8 0.0352(6) 0.0283(6) 0.0269(6) 0.0033(5) 0.0065(5) 0.0024(4)
    C9 0.0423(8) 0.0406(7) 0.0428(8) 0.0026(6) 0.0068(6) 0.0160(6)
    C10 0.0381(8) 0.0683(12) 0.0478(9) 0.0044(7) 0.0011(7) 0.0286(8)
    C11 0.0311(7) 0.0727(12) 0.0421(8) -0.0022(7) 0.0040(6) 0.0134(8)
    C12 0.0372(7) 0.0485(8) 0.0436(8) -0.0060(6) 0.0080(6) 0.0109(7)
    C13 0.0381(7) 0.0336(6) 0.0313(6) 0.0015(5) 0.0066(5) 0.0073(5)
    C14 0.0523(12) 0.175(3) 0.0664(15) -0.0201(16) -0.0193(11) 0.0445(18)
    N1 0.0363(5) 0.0232(5) 0.0295(5) -0.0051(4) 0.0081(4) -0.0004(4)
    N2 0.0575(8) 0.0211(5) 0.0617(9) 0.0005(5) 0.0065(7) 0.0009(5)
    N3 0.0595(9) 0.0294(6) 0.0568(9) -0.0080(6) 0.0091(7) -0.0109(6)
    O1 0.0615(7) 0.0206(4) 0.0443(6) -0.0064(4) 0.0063(5) -0.0047(4)
    O2 0.0491(6) 0.0382(5) 0.0226(4) -0.0019(4) 0.0033(4) 0.0000(4)
    O3 0.0394(6) 0.1184(14) 0.0647(9) -0.0214(8) -0.0107(6) 0.0322(9)
    S1 0.03872(17) 0.02109(14) 0.02355(15) -0.00219(11) 0.00327(12) -0.00259(10)
    Cl1 0.0721(3) 0.0615(3) 0.0427(2) -0.0113(2) -0.0115(2) -0.00649(19)
_geom_special_details
;
All s.u.'s (except the s.u. in the dihedral angle between two l.s. planes) are
estimated using the full covariance matrix. The cell s.u.'s are taken into
account individually in the estimation of s.u.'s in distances, angles and
torsion angles; correlations between s.u.'s in cell parameters are only used
when they are defined by crystal symmetry. An approximate (isotropic)
treatment of cell s.u.'s is used for estimating s.u.'s involving l.s. planes.
;
loop_
    _geom_bond_atom_site_label_1
    _geom_bond_atom_site_label_2
    _geom_bond_site_symmetry_2
    _geom_bond_distance
    _geom_bond_publ_flag
    C4 C3 . 1.3728(17) ?
    C4 C5 . 1.4096(17) ?
    C4 N1 . 1.4456(15) ?
    C5 C6 . 1.3787(19) ?
    C5 H5 . 0.9300 ?
    C6 C7 . 1.397(2) ?
    C6 H6 . 0.9300 ?
    C7 N2 . 1.3613(17) ?
    C7 C2 . 1.4041(19) ?
    C2 C3 . 1.4006(16) ?
    C2 C1 . 1.4180(18) ?
    C3 H3 . 0.9300 ?
    C1 N3 . 1.314(2) ?
    C1 Cl1 . 1.7038(17) ?
    C8 C9 . 1.3866(19) ?
    C8 C13 . 1.3980(19) ?
    C8 S1 . 1.7507(14) ?
    C9 C10 . 1.389(2) ?
    C9 H9 . 0.9300 ?
    C10 C11 . 1.387(3) ?
    C10 H10 . 0.9300 ?
    C11 O3 . 1.362(2) ?
    C11 C12 . 1.391(2) ?
    C12 C13 . 1.377(2) ?
    C12 H12 . 0.9300 ?
    C13 H13 . 0.9300 ?
    C14 O3 . 1.421(3) ?
    C14 H14A . 0.9600 ?
    C14 H14B . 0.9600 ?
    C14 H14C . 0.9600 ?
    N1 S1 . 1.6393(12) ?
    N1 H1 . 0.8235 ?
    N2 N3 . 1.354(2) ?
    N2 H2 . 0.8799 ?
    O1 S1 . 1.4359(10) ?
    O2 S1 . 1.4344(10) ?
loop_
    _geom_angle_atom_site_label_1
    _geom_angle_atom_site_label_2
    _geom_angle_atom_site_label_3
    _geom_angle_site_symmetry_1
    _geom_angle_site_symmetry_3
    _geom_angle
    _geom_angle_publ_flag
    C3 C4 C5 . . 121.88(11) ?
    C3 C4 N1 . . 119.90(11) ?
    C5 C4 N1 . . 118.21(11) ?
    C6 C5 C4 . . 121.37(12) ?
    C6 C5 H5 . . 119.3 ?
    C4 C5 H5 . . 119.3 ?
    C5 C6 C7 . . 117.05(12) ?
    C5 C6 H6 . . 121.5 ?
    C7 C6 H6 . . 121.5 ?
    N2 C7 C6 . . 132.03(13) ?
    N2 C7 C2 . . 106.28(13) ?
    C6 C7 C2 . . 121.64(12) ?
    C3 C2 C7 . . 120.72(12) ?
    C3 C2 C1 . . 135.76(13) ?
    C7 C2 C1 . . 103.44(12) ?
    C4 C3 C2 . . 117.33(11) ?
    C4 C3 H3 . . 121.3 ?
    C2 C3 H3 . . 121.3 ?
    N3 C1 C2 . . 112.75(14) ?
    N3 C1 Cl1 . . 120.74(12) ?
    C2 C1 Cl1 . . 126.50(12) ?
    C9 C8 C13 . . 120.34(13) ?
    C9 C8 S1 . . 119.95(11) ?
    C13 C8 S1 . . 119.25(10) ?
    C8 C9 C10 . . 119.78(15) ?
    C8 C9 H9 . . 120.1 ?
    C10 C9 H9 . . 120.1 ?
    C11 C10 C9 . . 119.68(14) ?
    C11 C10 H10 . . 120.2 ?
    C9 C10 H10 . . 120.2 ?
    O3 C11 C10 . . 124.39(15) ?
    O3 C11 C12 . . 115.10(16) ?
    C10 C11 C12 . . 120.50(15) ?
    C13 C12 C11 . . 119.94(14) ?
    C13 C12 H12 . . 120.0 ?
    C11 C12 H12 . . 120.0 ?
    C12 C13 C8 . . 119.72(13) ?
    C12 C13 H13 . . 120.1 ?
    C8 C13 H13 . . 120.1 ?
    O3 C14 H14A . . 109.5 ?
    O3 C14 H14B . . 109.5 ?
    H14A C14 H14B . . 109.5 ?
    O3 C14 H14C . . 109.5 ?
    H14A C14 H14C . . 109.5 ?
    H14B C14 H14C . . 109.5 ?
    C4 N1 S1 . . 116.71(9) ?
    C4 N1 H1 . . 113.9 ?
    S1 N1 H1 . . 109.7 ?
    N3 N2 C7 . . 112.47(13) ?
    N3 N2 H2 . . 118.6 ?
    C7 N2 H2 . . 128.2 ?
    C1 N3 N2 . . 105.00(12) ?
    C11 O3 C14 . . 118.12(18) ?
    O2 S1 O1 . . 118.65(6) ?
    O2 S1 N1 . . 107.29(6) ?
    O1 S1 N1 . . 105.16(6) ?
    O2 S1 C8 . . 108.27(6) ?
    O1 S1 C8 . . 109.65(7) ?
    N1 S1 C8 . . 107.25(6) ?
loop_
    _geom_hbond_atom_site_label_D
    _geom_hbond_atom_site_label_H
    _geom_hbond_atom_site_label_A
    _geom_hbond_site_symmetry_A
    _geom_hbond_distance_DH
    _geom_hbond_distance_HA
    _geom_hbond_distance_DA
    _geom_hbond_angle_DHA
    N1 H1 O2 4_576 0.82 2.26 3.046(2) 160.9
    N2 H2 O1 1_565 0.88 1.99 2.862(2) 173.8
_iucr_refine_instructions_details
;
TITL EL13_D336_DRX4_ACM3 in P2(1)/c
CELL  0.71073  16.1229  10.0562   9.7955   90.000  105.388   90.000
ZERR     4.00   0.0005   0.0003   0.0002    0.000    0.001    0.000
LATT   1
SYMM  - X, 1/2 + Y, 1/2 - Z
SFAC  C    H    N    O    S    CL
UNIT  56   48   12   12   4    4
MERG   2
OMIT    -3   1   2
OMIT     1   0   0
SHEL 40 0.70
HTAB N1 O2_$1
HTAB N2 O1_$2
eqiv $1 x, 3/2-y, 1/2+z
eqiv $2 x, 1+y, z
FMAP   2
PLAN   10
ACTA
BOND
BOND   $H
L.S.  10
TEMP    23.00
WGHT    0.062600    0.526600
FVAR       0.54884
C4    1    0.608217    0.979632   -0.028650    11.00000    0.02991    0.02186 =
         0.02837   -0.00026    0.00749   -0.00073
C5    1    0.562094    1.065721   -0.135622    11.00000    0.03047    0.03141 =
         0.03395    0.00172   -0.00012    0.00160
AFIX  43
H5    2    0.523085    1.030144   -0.214689    11.00000   -1.20000
AFIX   0
C6    1    0.573609    1.201571   -0.125473    11.00000    0.03664    0.02963 =
         0.04412    0.00866    0.00106    0.00626
AFIX  43
H6    2    0.543221    1.258500   -0.195952    11.00000   -1.20000
AFIX   0
C7    1    0.632937    1.249922   -0.004649    11.00000    0.03705    0.02167 =
         0.04426    0.00091    0.00867    0.00236
C2    1    0.679357    1.164233    0.101538    11.00000    0.03540    0.02420 =
         0.03106   -0.00321    0.00672   -0.00137
C3    1    0.666744    1.026442    0.090220    11.00000    0.03580    0.02284 =
         0.02589    0.00170    0.00583    0.00049
AFIX  43
H3    2    0.696810    0.968968    0.160411    11.00000   -1.20000
AFIX   0
C1    1    0.734894    1.251306    0.197881    11.00000    0.04707    0.03220 =
         0.03724   -0.00853    0.00489   -0.00586
C8    1    0.761606    0.789815   -0.039726    11.00000    0.03516    0.02830 =
         0.02694    0.00242    0.00651    0.00328
C9    1    0.802355    0.710574    0.074189    11.00000    0.04228    0.04058 =
         0.04278    0.01597    0.00678    0.00264
AFIX  43
H9    2    0.775632    0.633976    0.094639    11.00000   -1.20000
AFIX   0
C10   1    0.883218    0.745981    0.157653    11.00000    0.03809    0.06828 =
         0.04779    0.02856    0.00110    0.00441
AFIX  43
H10   2    0.911191    0.692595    0.233427    11.00000   -1.20000
AFIX   0
C11   1    0.922028    0.861308    0.127445    11.00000    0.03109    0.07272 =
         0.04206    0.01345    0.00403   -0.00216
C12   1    0.881989    0.939154    0.011212    11.00000    0.03718    0.04851 =
         0.04363    0.01094    0.00796   -0.00604
AFIX  43
H12   2    0.909364    1.014576   -0.010467    11.00000   -1.20000
AFIX   0
C13   1    0.801818    0.904435   -0.071666    11.00000    0.03806    0.03363 =
         0.03133    0.00732    0.00663    0.00147
AFIX  43
H13   2    0.774519    0.957006   -0.148584    11.00000   -1.20000
AFIX   0
C14   1    1.038817    0.843215    0.335642    11.00000    0.05230    0.17461 =
         0.06639    0.04450   -0.01926   -0.02010
AFIX  33
H14A  2    1.092813    0.885274    0.379170    11.00000   -1.50000
H14B  2    1.048392    0.751232    0.318454    11.00000   -1.50000
H14C  2    1.001682    0.849806    0.397437    11.00000   -1.50000
AFIX   0
N1    3    0.593745    0.838184   -0.047813    11.00000    0.03633    0.02324 =
         0.02948   -0.00042    0.00813   -0.00512
AFIX   3
H1    2    0.593231    0.798207    0.025334    11.00000   -1.20000
AFIX   0
N2    3    0.661105    1.375112    0.035909    11.00000    0.05752    0.02114 =
         0.06171    0.00089    0.00647    0.00049
AFIX   3
H2    2    0.648995    1.449407   -0.012759    11.00000   -1.20000
AFIX   0
N3    3    0.724830    1.376326    0.157999    11.00000    0.05947    0.02935 =
         0.05677   -0.01086    0.00905   -0.00799
O1    4    0.635336    0.620115   -0.118263    11.00000    0.06151    0.02063 =
         0.04431   -0.00475    0.00631   -0.00640
O2    4    0.638741    0.815151   -0.269732    11.00000    0.04906    0.03824 =
         0.02258    0.00001    0.00335   -0.00186
O3    4    0.999688    0.907351    0.205192    11.00000    0.03937    0.11844 =
         0.06473    0.03219   -0.01075   -0.02142
S1    5    0.654430    0.758317   -0.130896    11.00000    0.03872    0.02109 =
         0.02355   -0.00259    0.00327   -0.00219
CL1   6    0.809663    1.207188    0.349386    11.00000    0.07212    0.06151 =
         0.04269   -0.00649   -0.01154   -0.01135
HKLF 4
REM  EL13_D336_DRX4_ACM3 in P2(1)/c
REM R1 =  0.0399 for   3973 Fo > 4sig(Fo)  and  0.0474 for all   4666 data
REM    199 parameters refined using      0 restraints
END
WGHT      0.0626      0.5251
REM Highest difference peak  0.631,  deepest hole -0.493,  1-sigma level  0.054
Q1    1   0.8475  1.1862  0.3183  11.00000  0.05    0.63
Q2    1   0.7037  0.7702 -0.0925  11.00000  0.05    0.47
Q3    1   0.7871  0.8383 -0.0559  11.00000  0.05    0.40
Q4    1   0.7103  1.2055  0.1496  11.00000  0.05    0.39
Q5    1   0.5875  1.0230 -0.0835  11.00000  0.05    0.38
Q6    1   0.6464  0.6834 -0.1278  11.00000  0.05    0.37
Q7    1   0.6570  1.2041  0.0410  11.00000  0.05    0.36
Q8    1   0.6755  1.0962  0.0971  11.00000  0.05    0.34
Q9    1   0.5682  1.1312 -0.1229  11.00000  0.05    0.34
Q10   1   0.7782  1.2389  0.3035  11.00000  0.05    0.34
;
