# Supplementary material for: N-(3-Chloro-1H-indazol-5-yl)-4-meth­oxy­benzene­sulfonamide
Source: Acta Crystallogr Sect E Struct Rep Online. 2013 Oct 12;69(Pt 11):o1632. doi: 10.1107/S160053681302744X (PMC3884302; doi:10.1107/S160053681302744X)
Supplement: Supplementary file 2 [file e-69-o1632-Isup2.hkl]

#
# h,k,l, Fc-squared, Fo-squared, sigma(Fo-squared) and status flag
#
data_I
_shelx_title ' EL13_D336_DRX4_ACM3 in P2(1)/c'
_shelx_refln_list_code          4
_shelx_F_calc_maximum      178.70
_exptl_crystal_F_000       696.00
_reflns_d_resolution_high  0.7000
 
loop_
 _symmetry_equiv_pos_as_xyz
 'x, y, z'
 '-x, y+1/2, -z+1/2'
 '-x, -y, -z'
 'x, -y-1/2, z-1/2'
 
_cell_length_a    16.1229
_cell_length_b    10.0562
_cell_length_c     9.7955
_cell_angle_alpha  90.000
_cell_angle_beta  105.388
_cell_angle_gamma  90.000
 
_shelx_F_squared_multiplier     1.000
 
loop_
 _refln_index_h
 _refln_index_k
 _refln_index_l
 _refln_F_squared_calc
 _refln_F_squared_meas
 _refln_F_squared_sigma
 _refln_observed_status
   2   0   0    10308.44    10936.89    164.29 o
   3   0   0    17652.08    18323.93    159.92 o
   4   0   0    11103.37    11680.20    145.23 o
   5   0   0     8115.28     8190.26    102.37 o
   6   0   0     2760.76     2741.03     34.35 o
   7   0   0     4871.88     4964.15     78.09 o
   8   0   0        4.38       11.12      1.33 o
   9   0   0     2559.14     2645.69     33.58 o
  10   0   0        7.23        5.59      0.82 o
  11   0   0     1706.88     1768.35     23.23 o
  12   0   0      185.00      196.48      4.13 o
  13   0   0     2415.30     2354.32     30.83 o
  14   0   0       91.18      109.71      4.11 o
  15   0   0      417.78      385.67      7.07 o
  16   0   0       35.68       30.73      2.17 o
  17   0   0       58.53       51.11      5.16 o
  18   0   0        0.13       -2.09      2.09 o
  19   0   0       62.06       55.60      3.99 o
  20   0   0       19.23       33.07      3.82 o
  21   0   0        7.20        4.57      2.46 o
  22   0   0       13.11       16.67      3.02 o
   1   1   0      356.24      292.13     11.62 o
   2   1   0      494.16      494.33      3.48 o
   3   1   0     4230.68     4341.19     29.58 o
   4   1   0      872.06      830.05      8.48 o
   5   1   0     4649.21     4721.11     45.13 o
   6   1   0     1390.78     1505.50     13.59 o
   7   1   0     3296.86     3560.76     31.44 o
   8   1   0     3534.31     3821.52     33.81 o
   9   1   0     1100.77     1064.06     10.13 o
  10   1   0      116.28      109.60      2.33 o
  11   1   0       91.20       65.66      1.58 o
  12   1   0       24.76       26.65      1.53 o
  13   1   0        8.42        8.51      0.93 o
  14   1   0       31.56       23.91      1.28 o
  15   1   0      360.26      368.62      4.80 o
  16   1   0       67.17       71.92      2.38 o
  17   1   0       65.28       63.65      2.18 o
  18   1   0      492.37      490.47      6.33 o
  19   1   0       70.83       72.56      3.09 o
  20   1   0        0.07       -1.36      1.36 o
  21   1   0       91.05       92.42      3.67 o
  22   1   0       24.59       25.31      2.47 o
   0   2   0    31932.65    32684.22    517.66 o
   1   2   0      400.49      406.14      3.34 o
   2   2   0     8096.02     8510.01     93.65 o
   3   2   0      120.57      106.52      1.57 o
   4   2   0     1037.04     1067.03      9.73 o
   5   2   0     1472.85     1416.94     12.82 o
   6   2   0      512.61      526.84      5.34 o
   7   2   0     3512.76     3552.49     31.44 o
   8   2   0       73.04       65.75      1.31 o
   9   2   0       51.25       53.87      1.26 o
  10   2   0      517.85      505.22      5.46 o
  11   2   0      500.05      509.63      5.64 o
  12   2   0       28.57       17.95      1.03 o
  13   2   0     1428.21     1385.13     13.47 o
  14   2   0       59.03       75.88      2.02 o
  15   2   0        0.43        0.90      0.83 o
  16   2   0       15.02       15.89      1.27 o
  17   2   0      141.56      144.44      3.08 o
  18   2   0      184.04      190.93      4.03 o
  19   2   0        2.25        1.65      1.49 o
  20   2   0       12.15       17.24      2.87 o
  21   2   0        2.82       -0.88      1.53 o
   1   3   0       41.49       35.82      0.71 o
   2   3   0     3732.81     3661.59     29.57 o
   3   3   0        5.57        1.32      0.52 o
   4   3   0     4240.49     4196.74     36.84 o
   5   3   0      613.82      564.82      5.55 o
   6   3   0      787.34      816.53      7.83 o
   7   3   0      385.01      393.85      4.24 o
   8   3   0     1116.09     1192.73     11.22 o
   9   3   0      867.50      788.72      7.85 o
  10   3   0     1093.51     1076.62     10.47 o
  11   3   0     1365.84     1341.13     12.89 o
  12   3   0       46.23       46.12      1.57 o
  13   3   0       37.04       29.68      1.35 o
  14   3   0       66.71       55.26      1.84 o
  15   3   0      186.58      191.94      4.45 o
  16   3   0       21.12       27.08      1.53 o
  17   3   0      322.16      309.99      4.73 o
  18   3   0      131.31      151.03      3.61 o
  19   3   0        2.76        5.06      1.53 o
  20   3   0       77.62       74.40      4.12 o
  21   3   0       74.82       77.97      3.55 o
   0   4   0     1143.38     1099.60     19.37 o
   1   4   0      735.25      774.74      6.79 o
   2   4   0     1474.86     1476.76     12.36 o
   3   4   0      353.02      370.97      3.83 o
   4   4   0      943.86      922.84      8.71 o
   5   4   0       18.95       19.12      0.78 o
   6   4   0      197.25      174.99      2.34 o
   7   4   0      770.47      766.80      7.58 o
   8   4   0       36.08       47.36      1.26 o
   9   4   0      292.00      234.56      3.11 o
  10   4   0      317.08      320.13      3.99 o
  11   4   0        6.30        8.25      1.10 o
  12   4   0        0.64       -0.39      0.68 o
  13   4   0      518.35      511.86      5.97 o
  14   4   0       26.13       23.14      1.37 o
  15   4   0       16.88       13.71      1.23 o
  16   4   0       16.55       19.58      1.44 o
  17   4   0       41.58       43.35      2.80 o
  18   4   0       10.68        7.58      1.55 o
  19   4   0       52.83       59.22      2.89 o
  20   4   0       23.57       24.75      2.27 o
  21   4   0        1.60        2.30      1.90 o
   1   5   0      370.52      384.43      4.10 o
   2   5   0      100.79      139.44      1.70 o
   3   5   0      273.68      340.98      3.77 o
   4   5   0     1772.81     1786.59     16.25 o
   5   5   0     1140.38     1169.14     11.06 o
   6   5   0      188.31      222.59      2.86 o
   7   5   0      389.09      436.00      4.80 o
   8   5   0      340.36      289.15      3.59 o
   9   5   0      259.75      245.56      3.31 o
  10   5   0      747.13      721.16      7.58 o
  11   5   0        4.25        2.93      0.80 o
  12   5   0       41.86       41.21      1.61 o
  13   5   0      103.51       96.20      2.29 o
  14   5   0      250.22      231.34      3.72 o
  15   5   0        0.05        0.54      0.97 o
  16   5   0        5.44        7.91      1.42 o
  17   5   0      152.66      160.08      3.66 o
  18   5   0      121.25      128.48      3.54 o
  19   5   0        4.38        4.12      1.61 o
  20   5   0       14.92       16.46      3.88 o
   0   6   0     1045.40     1008.92     13.65 o
   1   6   0       44.03       71.21      1.76 o
   2   6   0      245.32      254.94      2.88 o
   3   6   0       43.17       29.68      0.90 o
   4   6   0        0.31        1.92      0.87 o
   5   6   0       31.37       37.66      1.17 o
   6   6   0      448.67      430.15      5.10 o
   7   6   0      142.39      134.45      2.28 o
   8   6   0      291.10      278.79      3.68 o
   9   6   0      808.29      775.89      8.08 o
  10   6   0      354.35      345.79      4.44 o
  11   6   0      611.40      585.81      6.63 o
  12   6   0       13.36       16.00      1.29 o
  13   6   0      524.36      512.97      6.22 o
  14   6   0      241.91      231.89      3.75 o
  15   6   0        3.94        3.19      1.18 o
  16   6   0        0.09       -1.09      1.09 o
  17   6   0       46.38       46.74      2.37 o
  18   6   0        4.22        2.18      1.38 o
  19   6   0        0.88       -0.12      1.70 o
  20   6   0       32.12       35.68      3.05 o
   1   7   0      175.45      186.90      2.63 o
   2   7   0        0.46        0.25      0.45 o
   3   7   0       23.67       21.83      0.93 o
   4   7   0       77.59       78.26      1.59 o
   5   7   0      844.08      831.16      8.44 o
   6   7   0       18.58       12.78      0.94 o
   7   7   0     1404.34     1353.04     13.09 o
   8   7   0     1078.43     1018.24     10.26 o
   9   7   0       16.08       20.65      1.23 o
  10   7   0      295.67      275.49      3.94 o
  11   7   0      349.61      345.39      4.61 o
  12   7   0      169.64      165.21      3.08 o
  13   7   0       10.02        9.92      1.29 o
  14   7   0      104.47       99.56      3.59 o
  15   7   0        6.77        6.57      1.33 o
  16   7   0        3.81        4.30      1.35 o
  17   7   0        3.77        3.79      1.71 o
  18   7   0        9.09        8.44      2.09 o
  19   7   0        0.00       -0.79      1.85 o
   0   8   0      867.78      852.53     12.24 o
   1   8   0      314.79      297.67      3.83 o
   2   8   0      315.84      298.43      3.53 o
   3   8   0     2482.60     2362.80     21.78 o
   4   8   0      350.22      327.05      4.17 o
   5   8   0      362.21      346.26      4.08 o
   6   8   0      282.97      254.75      3.36 o
   7   8   0      594.30      586.44      6.58 o
   8   8   0      448.34      400.94      5.05 o
   9   8   0        2.28        3.94      0.93 o
  10   8   0      374.43      345.51      4.69 o
  11   8   0      126.36      116.95      2.63 o
  12   8   0       31.11       29.86      1.76 o
  13   8   0       75.33       75.98      3.02 o
  14   8   0       40.07       38.27      2.09 o
  15   8   0       91.57       85.54      2.90 o
  16   8   0      185.41      177.72      4.54 o
  17   8   0        2.90        5.90      2.16 o
  18   8   0        4.85        2.21      1.92 o
   1   9   0       11.72        9.67      0.85 o
   2   9   0       41.79       35.30      1.40 o
   3   9   0      554.29      486.42      5.72 o
   4   9   0       93.11       75.02      1.97 o
   5   9   0      117.52      121.79      2.61 o
   6   9   0       25.55       19.26      1.14 o
   7   9   0       34.47       35.78      1.50 o
   8   9   0        5.42        6.25      0.96 o
   9   9   0       65.70       62.45      2.11 o
  10   9   0       14.18       12.57      1.32 o
  11   9   0       53.96       60.12      2.43 o
  12   9   0       15.15       15.66      1.54 o
  13   9   0        1.83        0.32      1.17 o
  14   9   0       11.82       11.10      1.71 o
  15   9   0       15.62       16.70      1.98 o
  16   9   0        9.65        9.11      1.81 o
  17   9   0        6.31        7.82      2.47 o
   0  10   0      118.87       91.66      3.10 o
   1  10   0      183.63      153.03      2.57 o
   2  10   0        9.89       11.84      1.11 o
   3  10   0      781.83      720.23      7.96 o
   4  10   0      317.75      277.36      4.05 o
   5  10   0      444.10      417.68      5.34 o
   6  10   0       23.82       22.79      1.40 o
   7  10   0        8.51        9.59      1.25 o
   8  10   0      114.05      111.78      2.71 o
   9  10   0       73.90       78.48      2.38 o
  10  10   0      245.24      237.62      4.87 o
  11  10   0        2.03        3.05      1.26 o
  12  10   0       37.95       39.49      2.17 o
  13  10   0       29.09       27.45      2.22 o
  14  10   0        1.37       -1.68      1.68 o
  15  10   0       10.66        8.33      1.81 o
   1  11   0       79.18       76.90      2.18 o
   2  11   0        5.08        4.52      1.12 o
   3  11   0       25.40       19.24      1.50 o
   4  11   0       45.43       43.95      2.01 o
   5  11   0      188.22      182.03      4.16 o
   6  11   0       11.45       13.03      1.63 o
   7  11   0      155.85      172.01      4.16 o
   8  11   0       47.09       45.02      2.47 o
   9  11   0       23.77       29.42      2.19 o
  10  11   0       94.95      100.44      3.20 o
  11  11   0       84.10       86.05      3.11 o
  12  11   0       75.62       75.59      2.98 o
  13  11   0       47.47       49.08      2.56 o
  14  11   0      250.13      261.07      5.20 o
   0  12   0        6.84        3.69      1.56 o
   1  12   0       58.19       56.86      2.37 o
   2  12   0       14.20       12.85      1.71 o
   3  12   0      191.36      185.78      4.27 o
   4  12   0      112.24      111.68      3.50 o
   5  12   0       23.79       24.70      2.02 o
   6  12   0       30.32       33.03      2.27 o
   7  12   0        5.63        9.89      1.71 o
   8  12   0       15.87       19.00      2.25 o
   9  12   0       11.35       14.18      1.92 o
  10  12   0       16.88       17.36      2.03 o
  11  12   0        1.09       -1.54      1.54 o
  12  12   0        8.09        8.22      1.88 o
   1  13   0       57.62       56.06      2.52 o
   2  13   0       97.58       92.78      5.10 o
   3  13   0       61.77       63.81      3.73 o
   4  13   0       20.73       25.27      2.49 o
   5  13   0       40.02       44.82      2.59 o
   6  13   0       27.94       30.98      2.39 o
   7  13   0       22.12       26.71      3.02 o
   8  13   0        1.74       -1.50      1.58 o
   9  13   0       13.10       14.03      2.01 o
   0  14   0      121.68      118.29     12.45 o
   1  14   0       76.12       74.19      3.57 o
   2  14   0       22.15       32.44      2.69 o
   3  14   0      306.07      323.10     10.07 o
   4  14   0      126.02      146.55      3.98 o
 -22   1   1       19.86       22.97      2.39 o
 -21   1   1        7.62        5.26      1.67 o
 -20   1   1        2.09        2.01      1.48 o
 -19   1   1       18.71       17.65      1.90 o
 -18   1   1        8.84       11.66      1.68 o
 -17   1   1       21.09       18.54      1.34 o
 -16   1   1        1.94        0.94      0.89 o
 -15   1   1      105.81      102.30      2.31 o
 -14   1   1       65.30       60.05      1.78 o
 -13   1   1        3.74        5.73      0.87 o
 -12   1   1      221.51      219.45      3.07 o
 -11   1   1      209.17      213.46      2.88 o
 -10   1   1      577.78      575.71      6.63 o
  -9   1   1      492.73      489.98      5.08 o
  -8   1   1       60.92       65.73      1.24 o
  -7   1   1      100.92       90.11      1.67 o
  -6   1   1     1309.58     1346.58     11.78 o
  -5   1   1     1953.36     2130.04     15.28 o
  -4   1   1     2537.73     2737.46     18.52 o
  -3   1   1       54.65       58.03      0.60 o
  -2   1   1       84.08       77.22      0.85 o
  -1   1   1        1.75        0.32      0.10 o
   0   1   1     5145.90     5193.56     58.61 o
   1   1   1      576.88      582.53      3.34 o
   2   1   1     1670.43     1798.08     12.91 o
   3   1   1      410.70      421.14      3.76 o
   4   1   1        7.75        8.81      0.41 o
   5   1   1      638.21      718.60      7.38 o
   6   1   1      494.82      513.55      5.12 o
   7   1   1      617.01      685.81      6.72 o
   8   1   1      274.31      275.49      3.96 o
   9   1   1       61.47       72.34      1.95 o
  10   1   1      189.78      192.62      2.70 o
  11   1   1      198.66      203.68      2.92 o
  12   1   1        0.39        0.14      0.62 o
  13   1   1      174.67      169.52      2.84 o
  14   1   1       17.16       19.70      1.23 o
  15   1   1       31.83       24.37      1.39 o
  16   1   1       51.69       46.59      1.91 o
  17   1   1        0.20        1.05      0.99 o
  18   1   1       57.65       52.81      2.20 o
  19   1   1        6.05        3.75      1.33 o
  20   1   1        2.68        2.18      1.53 o
  21   1   1        4.94        8.14      2.02 o
 -22   2   1        3.58        2.16      1.82 o
 -21   2   1        5.99        8.32      1.81 o
 -20   2   1       19.95       18.17      2.02 o
 -19   2   1        8.36       10.87      1.74 o
 -18   2   1      246.15      252.26      5.08 o
 -17   2   1       37.67       37.79      1.92 o
 -16   2   1       13.17       11.40      1.15 o
 -15   2   1        0.23        0.05      0.76 o
 -14   2   1        4.08        3.90      0.82 o
 -13   2   1      319.53      298.73      4.16 o
 -12   2   1       35.80       35.53      1.34 o
 -11   2   1      271.12      326.89      3.95 o
 -10   2   1       84.05       93.07      1.69 o
  -9   2   1      128.22      112.22      2.00 o
  -8   2   1      594.06      604.92      6.05 o
  -7   2   1      776.31      729.91      6.44 o
  -6   2   1       44.69       55.16      0.99 o
  -5   2   1       20.41       11.45      0.84 o
  -4   2   1     1196.30     1209.80      9.50 o
  -3   2   1     2724.35     2843.49     21.52 o
  -2   2   1    11729.21    12607.98     90.66 o
  -1   2   1     7144.93     7325.35     50.20 o
   0   2   1      870.09      878.39      6.43 o
   1   2   1      991.95      989.83      6.87 o
   2   2   1      963.81      908.97      7.08 o
   3   2   1     2130.58     2415.38     19.75 o
   4   2   1     1181.67     1328.23     11.16 o
   5   2   1      540.56      570.12      6.08 o
   6   2   1     1229.17     1332.40     12.23 o
   7   2   1     1939.55     2182.02     19.70 o
   8   2   1      143.00      167.08      2.30 o
   9   2   1      170.29      178.10      2.50 o
  10   2   1        3.45        0.77      0.54 o
  11   2   1        3.43        3.82      0.74 o
  12   2   1       17.06       18.02      1.03 o
  13   2   1        4.22        4.74      0.85 o
  14   2   1      691.48      650.93      7.28 o
  15   2   1       30.74       35.39      1.60 o
  16   2   1        5.38        5.03      1.08 o
  17   2   1        7.86        8.92      1.26 o
  18   2   1       19.90       18.76      1.54 o
  19   2   1       30.15       33.37      2.07 o
  20   2   1        0.03        1.00      1.52 o
  21   2   1        0.45       -1.69      1.78 o
 -22   3   1       19.72       20.21      2.27 o
 -21   3   1        2.09        2.86      1.96 o
 -20   3   1        0.01        0.05      1.48 o
 -19   3   1        2.31        2.42      1.48 o
 -18   3   1       33.77       31.90      2.27 o
 -17   3   1        0.02       -0.86      1.12 o
 -16   3   1       65.12       66.65      2.34 o
 -15   3   1       26.46       21.26      1.28 o
 -14   3   1        0.28        0.17      0.77 o
 -13   3   1       62.63       64.59      1.80 o
 -12   3   1      641.91      616.01      6.63 o
 -11   3   1      537.11      514.78      6.78 o
 -10   3   1      156.22      172.09      2.50 o
  -9   3   1      752.29      769.14      7.63 o
  -8   3   1       12.66       10.11      0.68 o
  -7   3   1       77.14       70.92      1.18 o
  -6   3   1     1192.29     1276.84     11.71 o
  -5   3   1       13.64       14.63      0.44 o
  -4   3   1     1979.95     2092.94     17.30 o
  -3   3   1      122.53      104.75      1.42 o
  -2   3   1      182.51      218.24      2.22 o
  -1   3   1       15.43       18.94      0.50 o
   0   3   1     1987.61     2006.69     15.35 o
   1   3   1      597.38      575.21      5.05 o
   2   3   1     4546.83     4822.15     38.99 o
   3   3   1      135.14      159.54      1.77 o
   4   3   1      214.76      161.08      1.98 o
   5   3   1      167.55      196.36      2.39 o
   6   3   1     1216.93     1315.34     12.23 o
   7   3   1      903.90      914.87      8.82 o
   8   3   1       62.21       70.83      1.57 o
   9   3   1      359.30      336.60      3.97 o
  10   3   1      154.78      152.66      2.43 o
  11   3   1      108.35      114.85      2.16 o
  12   3   1      104.24       87.86      2.13 o
  13   3   1      258.90      264.85      3.78 o
  14   3   1       96.72       99.44      3.12 o
  15   3   1      190.51      194.17      3.36 o
  16   3   1       10.34       12.43      1.23 o
  17   3   1       82.92       88.32      2.58 o
  18   3   1       27.71       24.01      1.85 o
  19   3   1       16.00       17.21      1.71 o
  20   3   1        6.56        4.65      1.92 o
  21   3   1       12.11       12.57      2.28 o
 -21   4   1        0.15        1.93      1.65 o
 -20   4   1       63.91       71.00      3.30 o
 -19   4   1        4.39        9.28      2.06 o
 -18   4   1       62.28       69.68      3.09 o
 -17   4   1       59.72       51.13      2.31 o
 -16   4   1      105.37      101.59      2.78 o
 -15   4   1       11.67       12.75      1.18 o
 -14   4   1        1.55        1.45      0.78 o
 -13   4   1      117.17      107.92      2.27 o
 -12   4   1        0.55        0.76      1.09 o
 -11   4   1     1432.37     1349.47     12.95 o
 -10   4   1      111.70       94.78      1.87 o
  -9   4   1       68.05       63.95      2.54 o
  -8   4   1        0.86        0.10      0.42 o
  -7   4   1      336.69      310.59      3.56 o
  -6   4   1      274.38      272.57      3.16 o
  -5   4   1      262.31      218.75      2.61 o
  -3   4   1       29.14       39.12      0.95 o
  -2   4   1       64.79       62.44      1.53 o
  -1   4   1      235.03      244.97      2.70 o
   0   4   1     5151.93     5627.73     42.55 o
   1   4   1        7.37        3.52      0.39 o
   2   4   1     1003.87     1104.18      9.40 o
   3   4   1        0.35        0.83      0.29 o
   4   4   1      426.33      414.24      4.33 o
   5   4   1     1566.38     1644.73     15.03 o
   6   4   1     2163.88     2172.14     19.68 o
   7   4   1       44.10       38.12      1.12 o
   8   4   1        0.57        3.07      0.58 o
   9   4   1      109.17       95.13      1.89 o
  10   4   1        0.30       -0.77      0.77 o
  11   4   1       24.33       19.82      1.15 o
  12   4   1        2.18        1.16      0.78 o
  13   4   1        2.06       -0.23      0.80 o
  14   4   1       14.69       15.48      1.25 o
  15   4   1       28.26       26.17      1.50 o
  16   4   1       23.76       21.48      1.45 o
  17   4   1        1.77        3.97      1.15 o
  18   4   1       20.25       20.93      1.80 o
  19   4   1       15.72       19.54      2.01 o
  20   4   1        0.58        1.93      1.78 o
 -21   5   1        0.67        1.46      1.70 o
 -20   5   1        0.05       -1.48      1.48 o
 -19   5   1       34.42       40.67      2.63 o
 -18   5   1       43.63       44.47      2.55 o
 -17   5   1       16.12       18.30      1.69 o
 -16   5   1      327.97      342.49      5.42 o
 -15   5   1       20.02       14.37      1.36 o
 -14   5   1       14.56       15.73      1.22 o
 -13   5   1        0.30        1.92      0.80 o
 -12   5   1      160.57      153.93      2.68 o
 -11   5   1      664.51      625.79      6.81 o
 -10   5   1      429.67      389.38      4.65 o
  -9   5   1      708.66      685.60      7.11 o
  -8   5   1      185.30      180.74      2.61 o
  -7   5   1      517.17      546.34      5.71 o
  -6   5   1        2.88        3.85      0.73 o
  -5   5   1      734.20      703.57      6.97 o
  -4   5   1       22.18       22.32      0.82 o
  -3   5   1     9685.55    10400.96     92.11 o
  -2   5   1     1298.43     1441.12     14.63 o
  -1   5   1     3513.62     3765.66     33.27 o
   0   5   1      622.48      769.71      6.87 o
   1   5   1     1903.80     2153.02     17.87 o
   2   5   1     1413.61     1412.23     11.98 o
   3   5   1      547.90      661.44      6.05 o
   4   5   1     1789.23     1770.98     16.18 o
   5   5   1       54.17       41.99      1.17 o
   6   5   1      478.19      492.99      5.27 o
   7   5   1      564.29      517.76      5.55 o
   8   5   1      935.30      921.75      9.16 o
   9   5   1      388.39      385.38      6.16 o
  10   5   1      522.66      499.42      5.70 o
  11   5   1       41.71       44.64      1.68 o
  12   5   1      300.57      288.34      4.38 o
  13   5   1      196.25      198.31      3.36 o
  14   5   1       51.49       45.94      1.84 o
  15   5   1      155.11      151.69      3.10 o
  16   5   1        1.83        0.43      1.01 o
  17   5   1        5.92        8.85      1.44 o
  18   5   1       20.10       25.07      2.10 o
  19   5   1        0.65        3.15      1.56 o
  20   5   1       22.84       25.46      2.61 o
 -20   6   1        0.96        0.92      2.01 o
 -19   6   1        5.54        2.15      1.60 o
 -18   6   1       79.05       73.70      3.26 o
 -17   6   1        5.10        3.84      1.33 o
 -16   6   1       29.01       23.84      1.77 o
 -15   6   1      191.56      187.28      5.29 o
 -14   6   1       21.25       20.88      1.56 o
 -13   6   1       69.71       66.77      2.24 o
 -12   6   1       11.34        7.76      0.99 o
 -11   6   1       77.43       69.78      1.95 o
 -10   6   1       44.21       51.70      1.69 o
  -9   6   1      298.84      297.91      3.86 o
  -8   6   1       24.78       19.39      1.01 o
  -7   6   1      246.86      224.69      3.02 o
  -6   6   1       37.74       50.00      1.37 o
  -5   6   1      590.07      535.39      5.28 o
  -4   6   1        0.33        0.69      0.48 o
  -3   6   1      409.56      456.55      5.40 o
  -2   6   1     1652.78     1648.73     16.80 o
  -1   6   1       11.47        9.84      0.78 o
   0   6   1     3594.70     3724.41     30.52 o
   1   6   1      161.43      133.64      2.23 o
   2   6   1      661.51      682.34      6.32 o
   3   6   1      105.81      112.57      1.71 o
   4   6   1      507.38      490.22      5.25 o
   5   6   1        1.18        2.74      0.57 o
   6   6   1     1688.16     1667.77     15.59 o
   7   6   1     1747.62     1680.71     15.80 o
   8   6   1        1.83        4.18      0.78 o
   9   6   1      101.65      101.84      2.16 o
  10   6   1       60.66       63.23      2.00 o
  11   6   1      793.55      741.53      8.03 o
  12   6   1       15.78       16.46      1.25 o
  13   6   1       48.59       49.08      2.34 o
  14   6   1       33.49       36.24      1.76 o
  15   6   1        0.14       -0.94      0.94 o
  16   6   1       46.45       45.00      2.22 o
  17   6   1       10.16       13.21      1.78 o
  18   6   1       12.73        9.69      1.80 o
  19   6   1       31.94       31.29      2.84 o
 -19   7   1        0.68        0.89      1.57 o
 -18   7   1        1.69        1.29      1.53 o
 -17   7   1       42.78       36.64      2.47 o
 -16   7   1        4.69        4.91      1.35 o
 -15   7   1       39.27       43.08      2.17 o
 -14   7   1      107.94      109.16      4.45 o
 -13   7   1      130.26      114.11      2.90 o
 -12   7   1        4.22        3.11      1.05 o
 -11   7   1      156.45      158.35      2.86 o
 -10   7   1      210.35      208.64      3.24 o
  -9   7   1      474.91      457.86      5.37 o
  -8   7   1        2.81        1.20      0.76 o
  -7   7   1        0.02       -0.30      0.60 o
  -6   7   1       36.99       29.24      1.16 o
  -5   7   1      264.03      294.92      3.47 o
  -4   7   1      156.25      147.03      2.36 o
  -3   7   1     1015.69     1023.83     11.04 o
  -2   7   1      501.99      537.70      6.38 o
  -1   7   1       37.90       36.14      1.23 o
   0   7   1       58.22       73.74      1.45 o
   1   7   1      167.63      167.24      2.25 o
   2   7   1      576.85      510.11      5.06 o
   3   7   1       24.61       14.44      0.76 o
   4   7   1      125.70      120.28      2.81 o
   5   7   1       32.09       32.56      1.27 o
   6   7   1        0.15        0.06      0.82 o
   7   7   1       35.56       40.61      1.50 o
   8   7   1      763.94      745.46      7.91 o
   9   7   1       82.98       81.46      2.29 o
  10   7   1      815.00      768.04      8.32 o
  11   7   1      218.76      207.67      3.40 o
  12   7   1        0.61        1.01      0.86 o
  13   7   1        0.05        1.05      0.94 o
  14   7   1        9.04        8.22      1.23 o
  15   7   1      192.55      193.17      4.54 o
  16   7   1        7.89        5.61      2.05 o
  17   7   1        8.46        7.78      1.91 o
  18   7   1       12.98       13.33      1.98 o
 -18   8   1       16.11       14.67      2.33 o
 -17   8   1        0.62        0.54      1.43 o
 -16   8   1        0.07       -0.77      1.30 o
 -15   8   1       12.27       13.82      1.56 o
 -14   8   1        5.42        4.77      1.27 o
 -13   8   1       83.88       88.00      3.12 o
 -12   8   1      129.05      133.73      3.34 o
 -11   8   1      216.79      200.21      4.51 o
 -10   8   1       28.71       28.63      1.59 o
  -9   8   1       28.48       25.84      1.37 o
  -8   8   1      202.92      185.76      2.84 o
  -7   8   1     1250.34     1167.31     10.80 o
  -6   8   1       13.93       22.68      1.12 o
  -5   8   1      290.23      267.72      3.65 o
  -4   8   1       70.42       66.59      1.73 o
  -3   8   1       56.79       56.94      1.62 o
  -2   8   1      329.81      330.48      4.54 o
  -1   8   1       32.57       34.61      1.29 o
   0   8   1       80.08       96.00      1.79 o
   1   8   1      622.45      567.52      5.69 o
   2   8   1       78.77       82.86      1.74 o
   3   8   1     1553.66     1410.25     11.71 o
   4   8   1      139.38      125.92      2.20 o
   5   8   1        5.53        5.13      0.86 o
   6   8   1       71.37       77.18      2.02 o
   7   8   1        5.73        9.71      1.03 o
   8   8   1      645.91      637.22      7.13 o
   9   8   1        7.59        8.56      1.10 o
  10   8   1       17.97       19.88      1.32 o
  11   8   1        1.56        0.31      0.89 o
  12   8   1        0.63        0.78      0.90 o
  13   8   1       38.17       41.16      2.44 o
  14   8   1        3.03        3.34      1.43 o
  15   8   1        0.10       -0.52      1.35 o
  16   8   1        0.06        0.75      1.99 o
  17   8   1        1.54        1.12      1.54 o
 -17   9   1        0.43        0.92      1.74 o
 -16   9   1        1.26        1.53      1.57 o
 -15   9   1        0.01        0.32      1.26 o
 -14   9   1        5.52        3.87      1.35 o
 -13   9   1       61.75       66.60      2.60 o
 -12   9   1        8.10       12.38      1.42 o
 -11   9   1        7.48        8.62      1.19 o
 -10   9   1        7.04        7.89      1.17 o
  -9   9   1        1.14        1.26      0.94 o
  -8   9   1       24.32       27.88      1.48 o
  -7   9   1        7.66       10.39      1.27 o
  -6   9   1       73.89       75.34      2.02 o
  -5   9   1        1.46        3.33      0.87 o
  -4   9   1      440.04      391.60      4.87 o
  -3   9   1       40.36       21.85      1.26 o
  -2   9   1        0.44       -0.75      0.75 o
  -1   9   1       53.60       37.72      1.36 o
   0   9   1      283.74      229.16      3.07 o
   1   9   1        0.01        0.30      0.68 o
   2   9   1       40.92       42.07      1.42 o
   3   9   1       55.21       65.33      1.71 o
   4   9   1       39.92       53.12      1.84 o
   5   9   1       10.65       11.35      0.98 o
   6   9   1       25.39       23.73      1.24 o
   7   9   1       48.05       53.39      1.88 o
   8   9   1       60.66       58.34      1.96 o
   9   9   1        7.35       10.24      1.39 o
  10   9   1      137.96      137.32      2.95 o
  11   9   1       13.87       12.67      1.57 o
  12   9   1       18.58       15.99      1.71 o
  13   9   1        0.02       -1.24      1.24 o
  14   9   1       33.75       37.73      2.68 o
  15   9   1       39.01       47.85      3.31 o
  16   9   1       14.95       15.20      1.96 o
 -16  10   1        5.37        5.50      2.06 o
 -15  10   1        1.63        2.38      2.28 o
 -14  10   1        1.12       -0.68      1.28 o
 -13  10   1       20.67       21.22      1.67 o
 -12  10   1        3.68        3.14      1.16 o
 -11  10   1       25.28       28.95      1.75 o
 -10  10   1        9.16        8.70      1.23 o
  -9  10   1       50.53       57.32      2.34 o
  -8  10   1        1.91        0.45      1.01 o
  -7  10   1       47.35       55.23      2.24 o
  -6  10   1       20.97       26.69      2.23 o
  -5  10   1       26.95       28.19      2.16 o
  -4  10   1       29.00       38.73      2.05 o
  -3  10   1        3.42        0.37      0.92 o
  -2  10   1      109.19       85.70      2.04 o
  -1  10   1       77.31       76.14      2.42 o
   0  10   1        0.97        0.65      0.76 o
   1  10   1      140.32      144.27      2.51 o
   2  10   1       90.49       88.47      2.01 o
   3  10   1       94.33      101.25      2.35 o
   4  10   1       50.90       61.91      1.99 o
   5  10   1       22.34       22.52      1.38 o
   6  10   1       27.13       33.16      2.10 o
   7  10   1        0.15        0.58      0.95 o
   8  10   1      111.99      112.12      2.72 o
   9  10   1      151.37      149.63      3.43 o
  10  10   1        2.23        2.70      1.35 o
  11  10   1       65.07       54.61      2.65 o
  12  10   1       12.80       17.39      2.06 o
  13  10   1       13.36       16.00      2.06 o
  14  10   1        0.41        0.10      1.87 o
  15  10   1        8.35        6.29      1.74 o
 -14  11   1        3.17        2.37      1.94 o
 -13  11   1        5.74        5.65      3.75 o
 -12  11   1       31.96       31.70      2.39 o
 -11  11   1       24.78       27.11      2.24 o
 -10  11   1       22.00       23.14      1.83 o
  -9  11   1       36.47       44.17      2.26 o
  -8  11   1        5.91        5.92      1.30 o
  -7  11   1        2.04        1.38      1.10 o
  -6  11   1       12.72       14.54      1.48 o
  -5  11   1       46.04       51.29      2.18 o
  -4  11   1        8.18       12.64      1.35 o
  -3  11   1        0.29       -0.67      0.90 o
  -2  11   1        1.00        0.63      0.96 o
  -1  11   1        9.21        7.99      1.27 o
   0  11   1        7.00        4.38      1.17 o
   1  11   1        6.63        7.00      1.14 o
   2  11   1       38.47       46.74      1.85 o
   3  11   1       39.35       33.77      1.76 o
   4  11   1       64.51       80.12      2.53 o
   5  11   1        8.82        9.10      1.27 o
   6  11   1       22.77       23.79      1.79 o
   7  11   1       16.65       18.52      1.75 o
   8  11   1       15.91       18.52      2.34 o
   9  11   1        0.03       -0.13      1.17 o
  10  11   1       82.44       91.70      3.13 o
  11  11   1       22.40       26.30      1.96 o
  12  11   1        1.53        1.90      1.38 o
  13  11   1        5.30        3.72      1.50 o
 -12  12   1        7.96        6.97      2.13 o
 -11  12   1       48.95       50.50      3.56 o
 -10  12   1       43.32       41.19      2.65 o
  -9  12   1        7.82        6.25      1.75 o
  -8  12   1       93.93       94.76      3.55 o
  -7  12   1       20.28       31.39      2.31 o
  -6  12   1       13.36       11.78      2.11 o
  -5  12   1       32.07       37.60      2.31 o
  -4  12   1      119.69      119.76      4.11 o
  -3  12   1        5.78        7.97      1.32 o
  -2  12   1       13.95        8.16      1.38 o
  -1  12   1       44.18       48.58      2.28 o
   0  12   1        2.01        3.15      1.35 o
   1  12   1       10.93       15.07      1.64 o
   2  12   1       50.40       54.68      2.64 o
   3  12   1       39.41       35.06      2.16 o
   4  12   1       60.41       56.79      2.59 o
   5  12   1       63.98       71.90      2.95 o
   6  12   1        9.07       12.22      1.79 o
   7  12   1        0.23       -1.29      1.29 o
   8  12   1       44.31       46.09      2.63 o
   9  12   1       71.72       67.58      3.03 o
  10  12   1        4.66        9.98      3.40 o
  11  12   1       66.13       67.23      2.90 o
  -9  13   1       23.31       29.45      2.55 o
  -8  13   1       16.21       22.45      2.73 o
  -7  13   1        7.13       13.21      2.92 o
  -6  13   1       86.64       90.48      3.15 o
  -5  13   1       36.77       37.02      2.28 o
  -4  13   1       48.08       40.91      2.28 o
  -3  13   1      148.63      158.67      3.87 o
  -2  13   1       64.27       72.23      2.82 o
  -1  13   1        7.70       12.83      1.65 o
   0  13   1      189.66      195.63      4.27 o
   1  13   1      116.29      128.36      5.99 o
   2  13   1        0.47        3.29      1.90 o
   3  13   1       29.12       28.96      2.16 o
   4  13   1       72.40       75.56      3.50 o
   5  13   1       54.49       55.79      2.89 o
   6  13   1        0.81        4.07      1.72 o
   7  13   1       45.95       45.50      3.41 o
   8  13   1       20.76       23.24      2.25 o
  -5  14   1        0.12        1.91      1.50 o
  -4  14   1        1.00        2.18      1.57 o
  -3  14   1        0.48       -1.44      1.44 o
  -2  14   1       22.34       16.60      1.97 o
  -1  14   1      103.33      102.21      6.20 o
   0  14   1      165.40      182.24      5.75 o
   1  14   1       32.08       43.16      2.87 o
   2  14   1      100.97      129.05      4.46 o
   3  14   1      295.48      318.89      7.77 o
   4  14   1      150.03      174.23      6.00 o
 -22   0   2       16.17       19.83      3.16 o
 -21   0   2      148.66      162.09      7.45 o
 -20   0   2       57.70       58.00      4.21 o
 -19   0   2      239.40      263.09      7.60 o
 -18   0   2      118.86      112.53      4.91 o
 -17   0   2        4.00        9.37      2.07 o
 -16   0   2      240.69      225.17      5.03 o
 -15   0   2      207.81      206.15      4.58 o
 -14   0   2      507.53      494.51      7.97 o
 -13   0   2       44.43       49.28      2.46 o
 -12   0   2      856.12      813.12     11.49 o
 -11   0   2     2578.57     2568.51     32.81 o
 -10   0   2       85.51      109.30      2.92 o
  -9   0   2       21.16       27.79      1.84 o
  -8   0   2      831.01      740.00      8.45 o
  -7   0   2       70.00      104.47      1.53 o
  -6   0   2     2652.12     2725.42     29.49 o
  -5   0   2      708.03      659.49      8.50 o
  -3   0   2      574.58      643.98      8.53 o
  -2   0   2    13745.39    14593.38    330.94 o
  -1   0   2      190.11      241.64      6.31 o
   0   0   2     1268.33     1261.70     19.48 o
   1   0   2    10303.39    10635.87    115.63 o
   2   0   2     1639.80     1657.96     17.99 o
   3   0   2     1221.70     1328.02     12.97 o
   4   0   2     3229.26     3621.50     44.88 o
   5   0   2     2375.16     2522.34     31.66 o
   6   0   2     7437.50     7708.56     95.72 o
   7   0   2     1861.22     2076.62     26.55 o
   8   0   2      364.03      300.17      4.96 o
   9   0   2      147.76      157.25      3.31 o
  10   0   2      104.91      110.62      3.43 o
  11   0   2      206.36      194.22      4.08 o
  12   0   2      860.28      830.57     12.11 o
  13   0   2      128.00      157.09      4.08 o
  14   0   2       17.29       12.98      1.56 o
  15   0   2       35.20       32.37      2.23 o
  16   0   2       54.89       56.39      2.86 o
  17   0   2       24.56       24.60      2.20 o
  18   0   2       98.66       95.25      3.94 o
  19   0   2        4.50        3.15      2.16 o
  20   0   2       51.25       44.82      4.98 o
  21   0   2       99.96      125.49      7.97 o
 -22   1   2        0.02       -0.96      1.54 o
 -21   1   2       16.41       18.96      2.17 o
 -20   1   2      100.32      100.77      3.67 o
 -19   1   2        4.30        4.90      1.57 o
 -18   1   2        7.54       10.52      1.72 o
 -17   1   2       33.81       48.25      2.40 o
 -16   1   2     1000.28      997.49     11.29 o
 -15   1   2      119.12       98.39      2.70 o
 -14   1   2      119.85      111.26      2.23 o
 -13   1   2      461.03      408.33      4.76 o
 -12   1   2      420.39      409.69      4.67 o
 -11   1   2      598.48      621.01      5.86 o
 -10   1   2     3099.04     3106.87     25.54 o
  -9   1   2     1006.10     1021.17      8.23 o
  -8   1   2       15.69       11.21      0.61 o
  -7   1   2      327.24      326.60      2.91 o
  -6   1   2     1022.74     1040.89      7.72 o
  -5   1   2    15942.47    16765.67    135.16 o
  -4   1   2     2325.29     2780.19     29.73 o
  -2   1   2    10264.50    11500.65    140.26 o
  -1   1   2    10863.79    12020.63    150.21 o
   0   1   2      700.18      751.03      5.91 o
   1   1   2     1756.45     1782.72     16.67 o
   2   1   2      454.99      529.78      6.06 o
   3   1   2     9760.63    10212.38     73.33 o
   4   1   2     4884.66     4866.57     41.66 o
   5   1   2      334.43      412.99      4.21 o
   6   1   2      519.06      526.70      5.27 o
   7   1   2      812.18      863.22      8.32 o
   8   1   2     3981.15     4109.36     36.43 o
   9   1   2      307.76      305.12      3.67 o
  10   1   2     2080.09     2006.89     18.60 o
  11   1   2       25.61       16.30      0.99 o
  12   1   2       91.41       56.38      1.68 o
  13   1   2       13.85        8.35      1.06 o
  14   1   2       91.06       64.69      1.93 o
  15   1   2        4.45        5.40      1.03 o
  16   1   2      347.98      357.46      4.95 o
  17   1   2        5.43        7.31      1.15 o
  18   1   2       54.59       48.80      2.16 o
  19   1   2       44.22       44.59      2.34 o
  20   1   2        7.07        5.86      1.92 o
  21   1   2        0.20        0.82      1.98 o
 -22   2   2       31.68       31.62      2.53 o
 -21   2   2       40.24       50.78      3.35 o
 -20   2   2       41.15       41.80      2.62 o
 -19   2   2        3.47        6.87      1.92 o
 -18   2   2       63.12       61.41      2.77 o
 -17   2   2        9.49        6.08      1.40 o
 -16   2   2       14.11       11.59      1.26 o
 -15   2   2       71.98       68.92      3.11 o
 -14   2   2       88.16       85.65      1.98 o
 -13   2   2      621.73      578.09      6.34 o
 -12   2   2      624.18      597.97      5.75 o
 -11   2   2     1154.18     1098.41      9.68 o
 -10   2   2       87.20       77.93      1.36 o
  -9   2   2       23.87       31.27      0.95 o
  -8   2   2     1002.94     1001.53      9.39 o
  -7   2   2     2008.49     1914.33     14.83 o
  -6   2   2     1038.87     1054.19      7.87 o
  -5   2   2      943.16      910.94      7.33 o
  -4   2   2     1221.35     1325.25     15.06 o
  -3   2   2       44.87       39.44      0.73 o
  -2   2   2     1346.58     1379.12     10.55 o
  -1   2   2     1940.67     1919.82     13.14 o
   0   2   2     1685.12     1812.12     12.42 o
   1   2   2     3413.07     3433.38     24.63 o
   2   2   2     3315.30     3341.21     22.67 o
   3   2   2      114.03      120.22      1.37 o
   4   2   2     1278.85     1502.15     12.60 o
   5   2   2     3933.16     4168.99     36.68 o
   6   2   2     1270.25     1206.14     11.19 o
   7   2   2      879.06      922.90      8.87 o
   8   2   2      755.34      764.54      7.58 o
   9   2   2       38.92       39.02      1.20 o
  10   2   2       24.74       19.93      1.01 o
  11   2   2      308.88      301.39      3.92 o
  12   2   2      121.38      137.98      2.54 o
  13   2   2       31.88       38.23      1.52 o
  14   2   2      560.75      569.83      6.60 o
  15   2   2      459.40      447.58      5.65 o
  16   2   2       31.35       35.87      1.72 o
  17   2   2       37.90       31.70      1.75 o
  18   2   2      264.89      280.23      5.00 o
  19   2   2       45.51       46.38      2.37 o
  20   2   2       42.46       43.32      3.05 o
 -22   3   2       17.27       19.07      2.27 o
 -21   3   2        3.83        9.82      1.94 o
 -20   3   2       92.02      103.17      3.81 o
 -19   3   2       47.11       45.96      2.61 o
 -18   3   2       39.16       42.74      2.44 o
 -17   3   2       68.02       77.14      2.89 o
 -16   3   2      307.50      301.09      4.73 o
 -15   3   2        5.44        9.76      1.17 o
 -14   3   2      198.62      193.31      3.06 o
 -13   3   2       36.92       33.90      1.40 o
 -12   3   2     1063.92     1021.89      9.29 o
 -11   3   2      239.84      241.87      2.87 o
 -10   3   2     1818.45     1828.14     16.84 o
  -9   3   2      972.48      970.15      9.32 o
  -8   3   2      264.87      256.50      3.04 o
  -7   3   2      272.33      259.15      2.66 o
  -6   3   2        0.64        0.38      0.26 o
  -5   3   2     3449.77     3806.58     34.14 o
  -4   3   2       77.31      123.43      1.49 o
  -3   3   2    10762.18    11092.55    110.82 o
  -2   3   2      991.91      983.69      7.77 o
  -1   3   2      356.98      329.00      3.03 o
   0   3   2      894.09      994.97      8.35 o
   1   3   2      240.45      232.40      2.12 o
   2   3   2     1757.38     1841.85     13.46 o
   3   3   2      218.10      161.73      1.83 o
   4   3   2        9.11       33.71      0.88 o
   5   3   2       64.52       41.75      0.90 o
   6   3   2       13.88        6.49      0.48 o
   7   3   2      359.11      417.51      4.69 o
   8   3   2      328.60      319.62      3.44 o
   9   3   2      189.41      179.83      2.61 o
  10   3   2     1156.19     1110.39     10.89 o
  11   3   2      161.69      146.46      2.54 o
  12   3   2      444.61      392.29      4.89 o
  13   3   2      290.54      243.81      4.55 o
  14   3   2       97.68      106.80      2.47 o
  15   3   2        0.02       -0.41      0.90 o
  16   3   2       29.39       32.93      1.72 o
  17   3   2       17.82       27.40      1.73 o
  18   3   2       51.43       45.39      2.27 o
  19   3   2       66.90       75.86      3.27 o
  20   3   2        2.39       -1.23      1.90 o
 -21   4   2       28.02       35.60      2.63 o
 -20   4   2       69.09       71.08      3.79 o
 -19   4   2        7.18        6.59      1.70 o
 -18   4   2      103.12      111.30      3.55 o
 -17   4   2       48.29       42.12      2.35 o
 -16   4   2       36.83       33.24      1.89 o
 -15   4   2       62.05       59.15      2.16 o
 -14   4   2       31.72       32.37      1.62 o
 -13   4   2      377.45      382.23      4.73 o
 -12   4   2        7.80        8.72      0.87 o
 -11   4   2      380.29      338.00      4.13 o
 -10   4   2       11.59       11.97      0.85 o
  -9   4   2       52.94       63.78      1.46 o
  -8   4   2        2.43        0.56      0.37 o
  -7   4   2      707.32      665.85      6.09 o
  -6   4   2       30.34       23.09      0.92 o
  -5   4   2       95.48      148.89      1.93 o
  -4   4   2      910.49     1023.83     12.12 o
  -3   4   2      102.63      114.24      1.62 o
  -2   4   2       25.35       22.06      1.13 o
  -1   4   2     1686.03     1576.42     13.17 o
   0   4   2        5.71        4.81      0.45 o
   1   4   2     1021.74      963.68      7.72 o
   2   4   2     1161.36     1173.79      9.95 o
   3   4   2      389.64      430.06      4.25 o
   4   4   2      565.31      706.43      6.34 o
   5   4   2      370.69      388.79      4.19 o
   6   4   2      227.45      209.15      2.92 o
   7   4   2      520.54      485.66      4.77 o
   8   4   2     1239.73     1251.94     11.97 o
   9   4   2       38.87       38.35      1.34 o
  10   4   2        0.68       -0.51      0.66 o
  11   4   2      609.04      599.73      6.65 o
  12   4   2      153.29      153.50      2.74 o
  13   4   2       87.30       89.53      2.26 o
  14   4   2      100.04       98.91      2.42 o
  15   4   2      329.38      340.25      4.79 o
  16   4   2        7.22        9.03      1.31 o
  17   4   2       29.28       26.24      1.86 o
  18   4   2       35.53       40.82      2.47 o
  19   4   2        6.39        7.85      1.68 o
  20   4   2       38.82       37.99      2.91 o
 -21   5   2        2.03        1.42      1.77 o
 -20   5   2       44.71       47.64      2.89 o
 -19   5   2      145.01      147.26      4.25 o
 -18   5   2        2.58        4.68      1.59 o
 -17   5   2       38.93       42.89      2.40 o
 -16   5   2      335.82      330.38      5.43 o
 -15   5   2      234.23      233.29      4.09 o
 -14   5   2      145.97      144.24      3.02 o
 -13   5   2       28.54       21.38      1.42 o
 -12   5   2      393.45      398.61      4.83 o
 -11   5   2       64.14       67.04      1.75 o
 -10   5   2      639.75      636.20      6.75 o
  -9   5   2       58.11       57.52      1.48 o
  -8   5   2      235.83      222.40      2.58 o
  -7   5   2     1166.02     1176.28     10.31 o
  -6   5   2      729.24      711.01      6.54 o
  -5   5   2      143.25      171.07      2.14 o
  -4   5   2      101.24       78.18      1.60 o
  -3   5   2     1551.24     1624.02     16.38 o
  -2   5   2      470.64      485.00      4.96 o
  -1   5   2      233.27      197.52      2.25 o
   0   5   2       56.14       67.20      1.12 o
   1   5   2       70.35       94.29      1.38 o
   2   5   2        9.55        8.75      0.67 o
   3   5   2      259.84      209.95      2.42 o
   4   5   2      117.61       94.68      1.52 o
   5   5   2      171.76      170.65      2.40 o
   6   5   2      138.52      110.83      1.93 o
   7   5   2      898.06      887.48      8.81 o
   8   5   2        1.35        2.63      0.66 o
   9   5   2       86.71       85.05      1.99 o
  10   5   2      551.24      530.53      6.04 o
  11   5   2       55.01       59.75      1.87 o
  12   5   2      410.29      386.88      4.97 o
  13   5   2       13.22       14.87      1.24 o
  14   5   2       27.14       32.63      1.64 o
  15   5   2        1.59        0.97      1.01 o
  16   5   2       99.21       95.93      3.82 o
  17   5   2       31.27       36.23      2.11 o
  18   5   2        0.00        0.32      1.96 o
  19   5   2       49.37       52.42      2.96 o
 -20   6   2       56.37       54.20      3.07 o
 -19   6   2        0.28       -1.53      1.53 o
 -18   6   2       16.55       13.69      1.90 o
 -17   6   2        2.05        1.48      1.40 o
 -16   6   2       57.26       49.50      2.64 o
 -15   6   2        9.34        8.89      1.33 o
 -14   6   2        0.86       -0.25      0.99 o
 -13   6   2       58.80       53.93      2.07 o
 -12   6   2        4.37        0.73      1.29 o
 -11   6   2      171.05      155.48      2.68 o
 -10   6   2        0.06       -0.66      0.66 o
  -9   6   2       95.94       80.78      1.84 o
  -8   6   2     1283.49     1232.11     10.91 o
  -7   6   2      145.29      174.30      2.41 o
  -6   6   2      797.28      765.79      7.14 o
  -5   6   2     1075.16     1084.49     10.40 o
  -4   6   2      248.01      266.19      3.59 o
  -3   6   2        2.86       10.37      0.85 o
  -2   6   2     1807.27     1827.48     16.75 o
  -1   6   2     1134.65     1149.20     10.88 o
   0   6   2       56.13       51.08      1.35 o
   1   6   2      853.39      764.88      6.96 o
   2   6   2      859.53      835.85      7.53 o
   3   6   2       81.45       84.26      1.51 o
   4   6   2     1428.30     1493.36     12.89 o
   5   6   2      591.60      555.13      5.88 o
   6   6   2       52.22       42.18      1.73 o
   7   6   2     2361.75     2221.82     20.46 o
   8   6   2     1355.58     1323.29     12.81 o
   9   6   2       65.59       69.63      1.88 o
  10   6   2      385.43      360.25      4.61 o
  11   6   2      833.24      784.61      8.43 o
  12   6   2      525.29      517.59      6.53 o
  13   6   2        0.04        1.35      0.92 o
  14   6   2      121.93      111.66      2.97 o
  15   6   2      369.91      370.40      5.71 o
  16   6   2        1.83       -0.90      1.17 o
  17   6   2       12.57       10.97      1.75 o
  18   6   2       50.74       44.51      2.69 o
  19   6   2       20.43       26.91      3.92 o
 -20   7   2        8.89        8.99      1.98 o
 -19   7   2       15.48       17.76      2.19 o
 -18   7   2        1.20       -1.47      1.47 o
 -17   7   2        4.21        2.89      1.48 o
 -16   7   2       76.68       76.48      3.15 o
 -15   7   2        8.89        6.90      1.36 o
 -14   7   2      202.37      207.97      3.97 o
 -13   7   2      372.14      362.52      5.39 o
 -12   7   2       27.09       30.36      1.62 o
 -11   7   2      737.23      674.04      8.18 o
 -10   7   2      325.97      327.07      4.74 o
  -9   7   2        2.67        5.38      1.08 o
  -8   7   2        9.66       10.27      0.83 o
  -7   7   2      842.42      764.28      7.36 o
  -6   7   2      542.13      533.21      5.82 o
  -5   7   2        0.58        2.27      0.68 o
  -4   7   2      469.89      422.55      5.31 o
  -3   7   2     1294.52     1287.42     13.53 o
  -2   7   2      737.25      705.16      7.24 o
  -1   7   2      379.56      377.87      4.40 o
   0   7   2     1549.18     1500.82     12.94 o
   1   7   2      473.30      421.26      4.10 o
   2   7   2      317.60      303.42      3.41 o
   3   7   2        7.43        5.66      0.66 o
   4   7   2       32.45       23.96      1.00 o
   5   7   2      156.76      154.02      2.50 o
   6   7   2      145.72      160.22      2.66 o
   7   7   2      154.51      140.01      2.56 o
   8   7   2        8.71       11.76      1.07 o
   9   7   2       20.66       20.95      1.24 o
  10   7   2      540.27      500.45      5.99 o
  11   7   2      291.68      282.51      4.13 o
  12   7   2       63.25       63.75      2.75 o
  13   7   2      484.89      471.33      6.56 o
  14   7   2      160.36      163.38      3.66 o
  15   7   2        2.79        3.97      1.48 o
  16   7   2        9.91        9.87      1.72 o
  17   7   2       38.07       39.32      2.58 o
  18   7   2       42.89       52.84      2.95 o
 -19   8   2       26.54       26.15      2.40 o
 -18   8   2       10.15       13.89      2.52 o
 -17   8   2       26.26       23.94      2.22 o
 -16   8   2        2.64        3.78      1.48 o
 -15   8   2       10.89        7.95      2.30 o
 -14   8   2        0.25       -1.05      1.05 o
 -13   8   2        4.35        6.88      1.49 o
 -12   8   2        0.02       -0.87      0.87 o
 -11   8   2        4.09        2.31      0.97 o
 -10   8   2       14.29       11.73      1.15 o
  -9   8   2      346.59      314.26      5.09 o
  -8   8   2      538.16      519.37      6.61 o
  -7   8   2       84.29       81.82      2.15 o
  -6   8   2     1390.25     1286.74     12.57 o
  -5   8   2      598.78      560.99      6.23 o
  -4   8   2       28.46       29.24      1.48 o
  -3   8   2      602.01      565.63      6.91 o
  -2   8   2      578.79      571.05      6.25 o
  -1   8   2      134.92      123.03      2.77 o
   0   8   2       48.13       44.80      1.32 o
   1   8   2      265.16      249.55      3.23 o
   2   8   2     1046.22     1005.10      8.65 o
   3   8   2       59.05       75.30      1.74 o
   4   8   2     1536.43     1425.46     12.66 o
   5   8   2     2065.30     1968.27     18.50 o
   6   8   2       48.54       44.63      2.77 o
   7   8   2      402.02      356.19      4.61 o
   8   8   2      439.54      441.11      6.43 o
   9   8   2      408.39      390.41      5.04 o
  10   8   2       51.75       46.86      1.98 o
  11   8   2       97.00       93.71      3.46 o
  12   8   2        0.39       -1.05      1.05 o
  13   8   2       15.08       17.56      1.62 o
  14   8   2       51.06       54.20      3.14 o
  15   8   2      143.61      149.10      4.15 o
  16   8   2        5.42        6.62      1.71 o
  17   8   2       14.91       12.62      1.92 o
 -17   9   2       10.01       10.47      1.92 o
 -16   9   2       71.24       65.98      3.14 o
 -15   9   2       15.12       15.73      2.73 o
 -14   9   2       12.98       19.77      1.88 o
 -13   9   2      371.77      362.97      5.25 o
 -12   9   2      212.06      201.39      3.67 o
 -11   9   2       39.28       35.54      1.75 o
 -10   9   2       65.13       67.05      2.46 o
  -9   9   2       70.41       73.88      2.43 o
  -8   9   2      366.41      341.23      5.06 o
  -7   9   2        0.08        3.31      0.99 o
  -6   9   2      602.26      575.33      7.26 o
  -5   9   2        0.17        1.27      0.92 o
  -4   9   2      291.17      260.21      4.68 o
  -3   9   2      474.92      442.61      9.65 o
  -2   9   2       94.21       83.65      3.54 o
  -1   9   2      293.44      248.09      3.60 o
   0   9   2     2114.67     1941.34     18.35 o
   1   9   2     1010.44      939.81      8.85 o
   2   9   2      424.90      401.51      4.53 o
   3   9   2      650.02      595.23      5.74 o
   4   9   2      227.41      202.48      2.95 o
   5   9   2      283.61      263.80      3.85 o
   6   9   2      226.85      232.39      3.91 o
   7   9   2      353.53      330.98      4.98 o
   8   9   2       39.60       36.10      1.76 o
   9   9   2      119.94      122.10      2.93 o
  10   9   2      346.45      340.42      5.28 o
  11   9   2       96.25       94.08      2.79 o
  12   9   2       49.91       49.09      3.11 o
  13   9   2      244.14      245.95      5.17 o
  14   9   2       19.47       16.91      2.30 o
  15   9   2       33.78       32.06      2.42 o
  16   9   2        2.77        2.30      2.11 o
 -16  10   2        0.05       -0.07      1.63 o
 -15  10   2       35.52       35.83      3.54 o
 -14  10   2        1.35        2.03      1.56 o
 -13  10   2        1.71        0.50      1.48 o
 -12  10   2        3.01        2.21      1.52 o
 -11  10   2       53.77       56.56      2.46 o
 -10  10   2       16.24       19.54      1.75 o
  -9  10   2      105.06       91.35      2.81 o
  -8  10   2       56.86       64.44      2.99 o
  -7  10   2        6.67        9.75      1.27 o
  -6  10   2       64.29       51.13      2.11 o
  -5  10   2      116.29      113.06      2.81 o
  -4  10   2        0.27        0.24      0.84 o
  -3  10   2      160.42      130.70      2.92 o
  -2  10   2      171.65      165.93      3.29 o
  -1  10   2       40.12       31.56      1.76 o
   0  10   2        4.42        0.72      0.97 o
   1  10   2        0.99        1.34      0.84 o
   2  10   2      722.35      684.23      7.74 o
   3  10   2        2.41        9.90      1.27 o
   4  10   2      650.94      630.17      7.21 o
   5  10   2      196.68      184.80      3.25 o
   6  10   2        7.40        9.94      1.17 o
   7  10   2        8.73        8.88      1.22 o
   8  10   2      114.83      111.85      2.93 o
   9  10   2      152.47      152.42      3.43 o
  10  10   2        4.17        5.75      1.40 o
  11  10   2       99.16       84.20      3.12 o
  12  10   2       13.88       12.19      1.81 o
  13  10   2        4.50        4.14      1.53 o
  14  10   2       22.61       25.61      2.18 o
 -14  11   2       40.28       42.36      3.65 o
 -13  11   2      141.72      143.82      4.65 o
 -12  11   2       40.06       41.46      2.60 o
 -11  11   2       20.84       22.52      2.15 o
 -10  11   2       28.53       32.47      2.06 o
  -9  11   2       37.28       37.95      2.13 o
  -8  11   2      101.28       98.17      2.98 o
  -7  11   2       46.28       48.39      2.22 o
  -6  11   2      409.69      386.39      5.87 o
  -5  11   2       10.27       10.92      1.21 o
  -4  11   2       87.04       80.72      2.38 o
  -3  11   2        0.20       -0.89      0.89 o
  -2  11   2       42.94       36.73      1.91 o
  -1  11   2        3.13        1.61      1.06 o
   0  11   2      150.55      138.87      3.21 o
   1  11   2       52.15       47.70      2.10 o
   2  11   2       48.73       47.07      1.80 o
   3  11   2       25.88       19.36      1.43 o
   4  11   2        0.19       -0.93      0.93 o
   5  11   2       45.94       49.64      2.15 o
   6  11   2        2.56       -0.49      0.98 o
   7  11   2       22.65       21.94      1.56 o
   8  11   2       51.96       48.84      2.28 o
   9  11   2        6.13        6.88      1.36 o
  10  11   2       24.06       25.50      1.93 o
  11  11   2       26.04       29.60      2.19 o
  12  11   2       73.67       76.81      3.24 o
  13  11   2       33.32       39.24      2.53 o
 -12  12   2        1.30        1.63      1.87 o
 -11  12   2       22.81       20.86      2.52 o
 -10  12   2       54.98       54.31      3.42 o
  -9  12   2        7.07        9.75      1.57 o
  -8  12   2       74.74       79.36      3.29 o
  -7  12   2       32.38       34.46      1.88 o
  -6  12   2        0.23        0.33      1.08 o
  -5  12   2       10.50        8.75      1.28 o
  -4  12   2       21.05       25.59      1.91 o
  -3  12   2        0.48        0.39      1.03 o
  -2  12   2       28.31       24.32      1.64 o
  -1  12   2        5.38        2.95      1.22 o
   0  12   2        0.85        0.36      1.12 o
   1  12   2       39.72       37.40      2.07 o
   2  12   2      173.75      167.37      3.71 o
   3  12   2        9.83       15.24      2.09 o
   4  12   2      181.21      195.53      4.31 o
   5  12   2      143.42      144.96      3.76 o
   6  12   2        5.60        5.33      1.47 o
   7  12   2        6.80        4.45      2.06 o
   8  12   2       22.43       19.85      2.30 o
   9  12   2       84.90       89.78      3.06 o
  10  12   2       13.81       15.06      1.76 o
  -9  13   2      143.80      155.52      5.84 o
  -8  13   2      230.65      252.80      5.53 o
  -7  13   2       23.80       29.11      2.31 o
  -6  13   2       76.34       78.39      3.04 o
  -5  13   2        1.19       -0.76      1.31 o
  -4  13   2       31.85       33.06      2.21 o
  -3  13   2       13.74       13.68      1.71 o
  -2  13   2       10.28       14.84      1.87 o
  -1  13   2       17.47       25.74      1.95 o
   0  13   2      389.20      405.77      7.13 o
   1  13   2      118.38      141.81      4.09 o
   2  13   2       58.87       61.27      3.50 o
   3  13   2       56.20       58.72      3.63 o
   4  13   2       78.31       74.15      3.88 o
   5  13   2       36.25       36.53      2.31 o
   6  13   2       63.15       67.03      2.95 o
   7  13   2       50.69       49.30      3.02 o
   8  13   2       15.40       17.78      1.88 o
  -4  14   2        1.66       -1.65      1.65 o
  -3  14   2       16.62       13.10      2.08 o
  -2  14   2        6.71        6.38      1.80 o
  -1  14   2        0.01        5.37      2.22 o
   0  14   2        0.15        3.76      1.71 o
   1  14   2       16.86       17.77      2.55 o
   2  14   2       38.77       46.76      3.38 o
 -22   1   3        0.20        0.59      1.70 o
 -21   1   3        8.45        7.46      1.96 o
 -20   1   3        4.90        3.22      1.55 o
 -19   1   3       18.81       19.88      1.90 o
 -18   1   3        0.60       -0.65      1.18 o
 -17   1   3        1.96        2.90      1.18 o
 -16   1   3        0.49        1.06      1.07 o
 -15   1   3        1.57        1.44      0.84 o
 -14   1   3      278.42      274.16      3.64 o
 -13   1   3       95.73       93.39      1.86 o
 -12   1   3      345.83      355.25      4.52 o
 -11   1   3       35.95       33.90      0.93 o
 -10   1   3      331.04      326.83      3.76 o
  -9   1   3     2084.97     2136.30     20.98 o
  -8   1   3     1673.23     1863.17     15.36 o
  -7   1   3      236.18      282.27      2.38 o
  -6   1   3      299.69      273.86      2.79 o
  -5   1   3     2031.32     2242.37     19.04 o
  -4   1   3     5832.55     6660.55     51.34 o
  -3   1   3      504.62      480.01      7.90 o
  -2   1   3      275.66      300.40      4.93 o
  -1   1   3       17.06       11.94      0.62 o
   0   1   3      832.99     1004.41      8.39 o
   1   1   3       41.58       51.64      0.78 o
   2   1   3     1308.85     1544.79     11.92 o
   3   1   3      137.64      169.73      1.44 o
   4   1   3      319.92      367.07      3.20 o
   5   1   3      326.58      403.93      3.80 o
   6   1   3      281.20      318.33      3.59 o
   7   1   3        0.00        0.03      0.42 o
   8   1   3        2.15        4.98      0.64 o
   9   1   3      210.95      202.61      2.79 o
  10   1   3        8.43        7.96      0.89 o
  11   1   3       73.18       59.45      1.68 o
  12   1   3      317.53      287.33      3.85 o
  13   1   3       50.24       39.52      1.66 o
  14   1   3      101.00      102.51      2.46 o
  15   1   3        0.25       -0.82      0.82 o
  16   1   3       13.76       15.30      1.34 o
  17   1   3       10.41       10.46      1.57 o
  18   1   3        3.58        2.05      1.39 o
  19   1   3        0.11       -1.44      1.44 o
  20   1   3        3.39        1.63      1.53 o
 -22   2   3        0.90        1.56      1.77 o
 -21   2   3        0.15       -1.00      1.57 o
 -20   2   3        8.57        8.21      1.74 o
 -19   2   3        2.46        2.11      1.58 o
 -18   2   3        1.87        1.13      1.24 o
 -17   2   3        0.12       -0.68      1.11 o
 -16   2   3       42.30       37.86      1.98 o
 -15   2   3      354.89      362.55      5.06 o
 -14   2   3      237.23      246.66      3.79 o
 -13   2   3        0.90        0.06      0.60 o
 -12   2   3      111.77      100.34      1.68 o
 -11   2   3      126.26      135.67      1.86 o
 -10   2   3       40.78       40.17      1.05 o
  -9   2   3       23.97       26.63      0.86 o
  -8   2   3        0.61        1.51      0.32 o
  -7   2   3     1286.36     1372.36     10.81 o
  -6   2   3      262.26      261.28      2.14 o
  -5   2   3     3679.94     3869.07     27.72 o
  -4   2   3     2795.50     3035.35     23.04 o
  -3   2   3     5254.25     5694.16     50.50 o
  -2   2   3     1762.26     1957.50     17.46 o
  -1   2   3      222.29      220.85      2.22 o
   0   2   3       52.05       43.07      0.82 o
   1   2   3      931.47     1006.24      7.50 o
   2   2   3     6662.92     7701.95     63.82 o
   3   2   3      198.54      214.96      1.78 o
   4   2   3      667.14      739.27      6.05 o
   5   2   3        2.43        0.92      0.42 o
   6   2   3       52.63       72.42      1.89 o
   7   2   3       44.48       42.12      1.11 o
   8   2   3      536.16      544.02      5.74 o
   9   2   3      274.58      268.67      3.42 o
  10   2   3     2104.20     2131.12     19.69 o
  11   2   3      301.72      332.74      4.25 o
  12   2   3        0.24        2.76      0.76 o
  13   2   3        0.07        0.26      0.95 o
  14   2   3       44.24       41.13      1.72 o
  15   2   3      141.62      142.18      2.87 o
  16   2   3        7.04       10.55      1.38 o
  17   2   3        1.30        1.83      1.33 o
  18   2   3        0.67        0.96      1.40 o
  19   2   3       15.49       18.55      1.96 o
  20   2   3       45.31       58.10      3.30 o
 -22   3   3       55.17       49.33      3.07 o
 -21   3   3       11.79       17.29      2.11 o
 -20   3   3        2.79        0.48      1.48 o
 -19   3   3        0.47       -0.77      1.31 o
 -18   3   3        0.19       -0.20      1.27 o
 -17   3   3       11.15       10.93      1.48 o
 -16   3   3        0.47       -0.07      1.11 o
 -15   3   3        0.33       -0.64      0.84 o
 -14   3   3      335.99      317.63      4.53 o
 -13   3   3        2.45        4.89      0.76 o
 -12   3   3      106.91      117.28      3.17 o
 -11   3   3        4.00        4.84      0.65 o
 -10   3   3      495.23      486.21      5.89 o
  -9   3   3      623.22      616.39      5.69 o
  -8   3   3        0.51        0.73      0.41 o
  -7   3   3       11.33       13.59      0.47 o
  -6   3   3      114.59      127.88      1.38 o
  -5   3   3     2158.01     2292.81     16.63 o
  -4   3   3        0.30        2.69      0.29 o
  -3   3   3     1009.65     1118.80      7.86 o
  -2   3   3      632.76      615.45      5.01 o
  -1   3   3        8.17       16.79      0.67 o
   0   3   3     1355.88     1437.05     10.56 o
   1   3   3       10.10       12.78      0.55 o
   2   3   3      928.26     1097.49      8.75 o
   3   3   3       42.10       52.06      1.10 o
   4   3   3     1171.98     1445.31     11.41 o
   5   3   3      135.90      121.16      1.61 o
   6   3   3      187.32      191.33      2.25 o
   7   3   3        6.22        6.75      0.55 o
   8   3   3       99.95       97.08      1.60 o
   9   3   3      100.17      109.63      1.97 o
  10   3   3      289.28      290.87      3.79 o
  11   3   3      170.18      153.51      2.64 o
  12   3   3       62.36       55.74      1.73 o
  13   3   3      250.71      223.56      3.48 o
  14   3   3       41.87       35.38      2.50 o
  15   3   3       64.04       66.42      3.75 o
  16   3   3        9.16        7.71      1.27 o
  17   3   3       56.93       53.43      4.13 o
  18   3   3       41.01       41.80      2.50 o
  19   3   3        0.73        2.11      1.48 o
 -22   4   3        4.20        3.16      1.89 o
 -21   4   3        4.41        4.60      1.81 o
 -20   4   3        5.83        2.71      1.64 o
 -19   4   3        1.49        1.08      1.52 o
 -18   4   3        1.14        1.14      1.27 o
 -17   4   3        0.01       -1.05      1.20 o
 -16   4   3       21.42       22.95      1.77 o
 -15   4   3       62.28       59.75      2.25 o
 -14   4   3      356.85      342.74      4.89 o
 -13   4   3       67.73       72.48      2.07 o
 -12   4   3      270.04      246.51      3.35 o
 -11   4   3        7.84        7.09      0.73 o
 -10   4   3       21.91       18.97      1.14 o
  -9   4   3       44.88       41.66      1.15 o
  -8   4   3      515.12      489.81      5.10 o
  -7   4   3      775.76      833.06      7.24 o
  -6   4   3        2.55        1.68      0.35 o
  -5   4   3      219.90      271.04      2.75 o
  -4   4   3      124.47      132.05      1.48 o
  -3   4   3      401.54      368.78      3.26 o
  -2   4   3      123.72      146.60      1.56 o
  -1   4   3      692.50      679.12      5.57 o
   0   4   3       37.14       31.01      0.76 o
   1   4   3      662.19      686.81      6.63 o
   2   4   3     2516.49     2746.09     22.81 o
   3   4   3      521.75      626.21      5.30 o
   4   4   3      532.66      573.41      4.97 o
   5   4   3      140.76      152.97      1.92 o
   6   4   3      271.23      269.92      2.94 o
   7   4   3      411.10      398.86      5.26 o
   8   4   3       26.24       34.51      1.49 o
   9   4   3      110.17      103.81      1.76 o
  10   4   3      148.94      167.86      2.75 o
  11   4   3      248.55      231.36      3.42 o
  12   4   3      327.16      339.34      5.30 o
  13   4   3        0.02       -0.76      0.76 o
  14   4   3        0.73        0.27      0.99 o
  15   4   3       78.53       79.05      2.59 o
  16   4   3        7.39        7.18      1.38 o
  17   4   3        0.02       -1.31      1.31 o
  18   4   3        1.71       -1.33      1.77 o
  19   4   3       10.45       11.51      2.14 o
 -21   5   3       11.89       17.08      2.14 o
 -20   5   3        4.15        7.47      1.80 o
 -19   5   3       38.82       33.18      2.47 o
 -18   5   3       21.96       21.37      2.03 o
 -17   5   3        1.07       -0.97      1.31 o
 -16   5   3        1.55        3.06      1.27 o
 -15   5   3       44.62       48.29      2.31 o
 -14   5   3       16.94       13.36      1.27 o
 -13   5   3       72.55       65.22      2.10 o
 -12   5   3        1.25        1.91      1.15 o
 -11   5   3        5.18        2.94      0.82 o
 -10   5   3      180.32      165.61      2.49 o
  -9   5   3        3.28        1.65      0.58 o
  -8   5   3        6.84        9.98      0.66 o
  -7   5   3      960.59     1006.18      9.68 o
  -6   5   3       56.89       57.85      1.74 o
  -5   5   3     2101.50     2189.62     19.85 o
  -4   5   3       30.32       40.11      0.95 o
  -3   5   3       30.54       21.54      0.97 o
  -2   5   3       36.01       26.37      0.72 o
  -1   5   3       59.34       55.66      1.19 o
   0   5   3      875.48      887.41      8.48 o
   1   5   3      589.81      493.59      5.60 o
   2   5   3        1.10        4.24      0.71 o
   3   5   3      722.67      702.72      6.36 o
   4   5   3      173.73      167.67      2.12 o
   5   5   3      363.64      366.52      4.70 o
   6   5   3       61.22       65.46      1.49 o
   7   5   3      171.54      165.30      2.50 o
   8   5   3      222.47      226.40      3.15 o
   9   5   3       53.84       46.58      1.56 o
  10   5   3      135.89      109.41      2.23 o
  11   5   3       39.38       37.49      1.49 o
  12   5   3       61.58       61.78      1.93 o
  13   5   3       19.73       20.60      1.44 o
  14   5   3      126.88      133.86      3.63 o
  15   5   3        5.18        6.72      1.27 o
  16   5   3      118.82      118.49      4.42 o
  17   5   3        0.44        0.45      1.36 o
  18   5   3        4.82        4.12      1.70 o
 -20   6   3        7.37       10.84      2.60 o
 -19   6   3      134.44      139.79      4.25 o
 -18   6   3        9.04        7.87      1.77 o
 -17   6   3        0.35        0.03      1.35 o
 -16   6   3        5.14        2.94      1.35 o
 -15   6   3       77.36       77.92      2.87 o
 -14   6   3      140.13      152.89      3.25 o
 -13   6   3        0.01        0.76      0.92 o
 -12   6   3      180.91      173.97      3.22 o
 -11   6   3       24.94       24.97      1.72 o
 -10   6   3       83.54       76.07      1.82 o
  -9   6   3        1.61        2.18      0.52 o
  -8   6   3      215.02      229.75      2.80 o
  -7   6   3       31.97       30.88      1.29 o
  -6   6   3     1873.57     1832.20     24.14 o
  -5   6   3      966.52     1061.06     12.65 o
  -4   6   3      188.06      182.17      3.95 o
  -3   6   3        0.27        0.60      0.40 o
  -2   6   3      381.94      393.62      4.77 o
  -1   6   3      173.35      178.63      2.46 o
   0   6   3      967.47      974.72      9.39 o
   1   6   3      145.26      161.82      2.33 o
   2   6   3      545.95      516.61      4.98 o
   3   6   3      497.71      507.90      4.96 o
   4   6   3        6.69        9.46      0.71 o
   5   6   3      959.11      890.57      8.83 o
   6   6   3      128.39      114.22      2.09 o
   7   6   3     2426.83     2319.05     21.34 o
   8   6   3      209.92      205.00      3.09 o
   9   6   3       77.13       74.38      1.84 o
  10   6   3       21.77       23.46      1.29 o
  11   6   3        0.01        0.87      1.35 o
  12   6   3       68.58       75.13      2.32 o
  13   6   3       14.48       15.01      1.45 o
  14   6   3       16.30       19.26      1.62 o
  15   6   3       31.15       29.15      1.90 o
  16   6   3       12.15       12.95      1.61 o
  17   6   3        0.95        1.24      1.55 o
  18   6   3        1.63        3.36      1.74 o
 -20   7   3       21.82       24.78      2.37 o
 -19   7   3        0.03       -0.19      2.87 o
 -18   7   3       18.28       18.44      2.10 o
 -17   7   3       52.12       43.03      2.69 o
 -16   7   3       42.76       45.55      3.18 o
 -15   7   3        5.43        6.52      1.48 o
 -14   7   3       35.38       29.26      1.98 o
 -13   7   3        1.67        2.39      0.96 o
 -12   7   3        9.46        8.51      1.41 o
 -11   7   3       60.76       60.92      1.89 o
 -10   7   3      209.10      204.14      3.18 o
  -9   7   3       11.40       12.24      1.14 o
  -8   7   3      389.73      348.27      6.28 o
  -7   7   3       35.91       28.84      1.33 o
  -6   7   3      111.19      109.38      2.26 o
  -5   7   3        0.37        0.50      0.62 o
  -4   7   3       58.55       50.62      1.45 o
  -3   7   3      627.61      649.53      6.76 o
  -2   7   3      476.00      432.57      4.87 o
  -1   7   3     1565.43     1507.14     14.17 o
   0   7   3        6.27        2.04      0.63 o
   1   7   3      103.23       96.37      1.91 o
   2   7   3      225.41      221.11      2.67 o
   3   7   3      519.39      540.09      5.38 o
   4   7   3       14.44       15.04      1.10 o
   5   7   3        9.00        7.96      0.81 o
   6   7   3       77.97       70.04      1.77 o
   7   7   3      319.97      288.31      3.80 o
   8   7   3        7.12        5.00      0.90 o
   9   7   3        4.16        3.68      0.92 o
  10   7   3       14.89       18.75      1.34 o
  11   7   3       67.90       60.85      2.37 o
  12   7   3       47.39       39.92      1.92 o
  13   7   3        7.14       10.46      1.39 o
  14   7   3       76.79       90.01      2.89 o
  15   7   3        7.45        9.63      1.52 o
  16   7   3       25.24       23.71      2.37 o
  17   7   3        8.57        7.51      1.84 o
 -19   8   3       11.28       10.10      2.02 o
 -18   8   3        1.49       -0.29      1.54 o
 -17   8   3        1.37        2.66      1.55 o
 -16   8   3       59.78       71.54      3.31 o
 -15   8   3        0.02        2.28      1.40 o
 -14   8   3        4.08        2.85      1.53 o
 -13   8   3        1.34       -0.36      1.18 o
 -12   8   3       20.55       18.32      1.36 o
 -11   8   3      309.05      301.43      4.82 o
 -10   8   3       12.66       15.76      1.32 o
  -9   8   3        6.14       10.23      1.18 o
  -8   8   3        0.94        0.31      0.82 o
  -7   8   3       33.01       25.04      1.44 o
  -6   8   3      240.88      260.47      3.97 o
  -5   8   3       65.93       70.17      2.00 o
  -4   8   3       28.93       22.19      1.33 o
  -3   8   3      163.02      144.56      2.75 o
  -2   8   3      336.12      328.55      4.12 o
  -1   8   3     1265.01     1201.19     11.73 o
   0   8   3        3.83        7.38      0.84 o
   1   8   3        2.11        1.36      0.66 o
   2   8   3        0.01       -0.10      0.59 o
   3   8   3      276.20      253.34      3.19 o
   4   8   3      226.91      212.64      3.14 o
   5   8   3      514.06      486.34      6.12 o
   6   8   3       44.59       44.47      1.86 o
   7   8   3      398.42      362.89      5.11 o
   8   8   3       13.10       12.54      1.14 o
   9   8   3       77.66       72.95      2.25 o
  10   8   3       25.57       25.41      1.61 o
  11   8   3       34.52       35.81      1.85 o
  12   8   3      109.12      107.43      2.97 o
  13   8   3       33.68       39.95      2.30 o
  14   8   3      156.88      172.95      3.86 o
  15   8   3        0.18       -1.41      1.41 o
  16   8   3        2.01        2.32      1.64 o
 -17   9   3       26.25       26.16      2.40 o
 -16   9   3       48.60       49.20      3.11 o
 -15   9   3       18.23       18.98      2.00 o
 -14   9   3       32.34       32.73      2.35 o
 -13   9   3       40.65       36.97      2.31 o
 -12   9   3       18.91       24.12      1.98 o
 -11   9   3        2.73        4.37      1.20 o
 -10   9   3       80.03       96.66      2.68 o
  -9   9   3       36.69       36.92      1.86 o
  -8   9   3      261.28      241.58      4.11 o
  -7   9   3       88.58       89.08      2.49 o
  -6   9   3       22.94       22.22      1.29 o
  -5   9   3        2.83        0.84      0.90 o
  -4   9   3      443.13      426.27      5.74 o
  -3   9   3      356.89      349.23      5.08 o
  -2   9   3      112.53      113.64      2.68 o
  -1   9   3      259.58      260.04      4.14 o
   0   9   3       17.55       17.58      1.33 o
   1   9   3      157.33      154.82      3.73 o
   2   9   3       67.31       59.49      2.06 o
   3   9   3       18.04       15.95      1.02 o
   4   9   3       26.50       29.67      1.31 o
   5   9   3      154.67      162.97      3.11 o
   6   9   3       50.22       44.91      1.78 o
   7   9   3       13.46       12.51      1.19 o
   8   9   3       12.00       11.78      1.22 o
   9   9   3       42.48       43.83      1.97 o
  10   9   3        0.86        2.50      1.12 o
  11   9   3       40.65       46.29      3.37 o
  12   9   3       54.47       55.79      2.41 o
  13   9   3        3.59        4.95      1.47 o
  14   9   3        3.90       -0.33      1.56 o
  15   9   3        0.63        0.15      1.51 o
 -16  10   3        1.54        1.23      1.65 o
 -15  10   3       13.05       14.20      2.08 o
 -14  10   3       14.51       17.55      2.07 o
 -13  10   3       55.48       61.83      3.05 o
 -12  10   3       75.15       76.46      3.22 o
 -11  10   3        0.02        1.38      1.40 o
 -10  10   3       29.30       34.02      1.95 o
  -9  10   3        1.96        0.35      1.09 o
  -8  10   3        1.89        0.38      1.56 o
  -7  10   3        2.05        1.82      0.91 o
  -6  10   3        3.80       -0.19      0.84 o
  -5  10   3        9.59        4.42      0.99 o
  -4  10   3        2.25        2.52      0.99 o
  -3  10   3        3.64        4.06      1.07 o
  -2  10   3        6.25        6.42      1.09 o
  -1  10   3       52.94       63.22      2.15 o
   0  10   3       26.79       21.18      1.53 o
   1  10   3      127.56      142.46      3.10 o
   2  10   3       12.89       12.47      1.27 o
   3  10   3        1.58        0.26      0.89 o
   4  10   3        2.55        4.73      0.86 o
   5  10   3        0.20       -0.01      0.84 o
   6  10   3       37.29       34.60      1.74 o
   7  10   3       93.30       99.70      2.67 o
   8  10   3       13.53       13.76      1.36 o
   9  10   3       78.85       79.82      2.53 o
  10  10   3       23.51       27.75      2.24 o
  11  10   3       16.49       20.08      1.87 o
  12  10   3       77.78       74.10      2.97 o
  13  10   3        0.06        3.08      1.66 o
 -14  11   3        6.04        4.19      1.86 o
 -13  11   3        8.29        5.39      1.77 o
 -12  11   3        1.85        2.22      1.57 o
 -11  11   3       48.01       48.19      2.72 o
 -10  11   3       56.44       69.42      3.09 o
  -9  11   3        4.33        7.30      1.33 o
  -8  11   3       13.65       15.04      1.42 o
  -7  11   3      131.29      120.93      2.86 o
  -6  11   3       45.54       44.02      1.91 o
  -5  11   3       37.53       36.76      1.79 o
  -4  11   3      242.84      256.35      6.19 o
  -3  11   3       72.98       79.91      2.63 o
  -2  11   3       71.02       83.74      2.68 o
  -1  11   3      130.84      145.39      3.31 o
   0  11   3       22.46       20.09      1.62 o
   1  11   3        0.11        0.41      1.07 o
   2  11   3       47.30       53.31      2.28 o
   3  11   3       79.95       81.82      2.71 o
   4  11   3       11.30       12.90      1.65 o
   5  11   3       52.24       53.43      1.96 o
   6  11   3       81.55       68.83      2.18 o
   7  11   3       31.46       31.08      2.41 o
   8  11   3       44.26       40.72      2.25 o
   9  11   3       88.92       82.81      2.94 o
  10  11   3       12.14       13.65      1.65 o
  11  11   3       20.13       20.63      2.12 o
  12  11   3       52.32       54.05      3.05 o
 -12  12   3        2.18        0.67      1.52 o
 -11  12   3        0.00       -0.95      2.42 o
 -10  12   3       56.25       56.25      2.63 o
  -9  12   3       27.30       29.80      2.05 o
  -8  12   3        0.11        2.37      1.32 o
  -7  12   3        8.32        8.93      1.56 o
  -6  12   3      121.11      131.00      3.43 o
  -5  12   3       66.17       66.77      2.40 o
  -4  12   3        0.89       -0.56      1.39 o
  -3  12   3       75.41       74.00      2.80 o
  -2  12   3      135.05      127.35      3.34 o
  -1  12   3        5.86        9.69      1.45 o
   0  12   3        8.09       10.10      1.48 o
   1  12   3       94.99       99.97      3.13 o
   2  12   3       84.46       89.10      3.31 o
   3  12   3       15.65       21.44      2.44 o
   4  12   3       79.47       79.90      5.03 o
   5  12   3       31.63       35.05      2.44 o
   6  12   3       31.56       30.40      2.72 o
   7  12   3        7.80        8.76      1.36 o
   8  12   3       74.56       76.07      4.05 o
   9  12   3        7.57        4.92      2.09 o
  -9  13   3       13.82       23.30      2.18 o
  -8  13   3       30.06       48.48      2.80 o
  -7  13   3       18.83       16.00      1.86 o
  -6  13   3        0.01       -1.43      1.43 o
  -5  13   3       30.42       23.78      2.00 o
  -4  13   3       16.01       12.10      1.84 o
  -3  13   3        1.67        2.32      1.36 o
  -2  13   3        9.28       12.34      1.64 o
  -1  13   3       89.82       96.60      3.59 o
   0  13   3       47.76       49.77      3.13 o
   1  13   3        8.78       13.11      2.13 o
   2  13   3      121.00      120.38      5.81 o
   3  13   3      126.40      138.83      7.80 o
   4  13   3        7.76        8.83      2.63 o
   5  13   3       60.95       69.16     16.43 o
   6  13   3      123.64      123.65     14.44 o
  -2  14   3       72.21       92.21      6.35 o
  -1  14   3       45.97       57.76      3.04 o
   0  14   3      270.08      289.48      6.99 o
 -23   0   4        2.68        1.00      2.66 o
 -22   0   4       11.89        9.35      3.32 o
 -21   0   4       19.62       27.77      3.26 o
 -20   0   4       17.22        6.06      2.22 o
 -19   0   4       22.72       20.40      2.69 o
 -18   0   4        5.31        5.31      1.98 o
 -17   0   4       12.00        9.77      1.98 o
 -16   0   4        0.52        2.40      1.51 o
 -15   0   4       41.02       49.16      3.49 o
 -14   0   4       57.86       67.60      3.49 o
 -13   0   4      857.45      845.99     11.93 o
 -12   0   4      493.76      511.85     13.26 o
 -11   0   4        1.66        0.50      0.59 o
 -10   0   4        4.71        2.26      0.62 o
  -9   0   4       33.52       39.19      1.20 o
  -8   0   4    11464.56    12543.26    136.62 o
  -7   0   4     1719.55     2067.97     26.40 o
  -6   0   4      881.10      853.59      9.83 o
  -5   0   4     2279.84     2763.45     35.16 o
  -4   0   4      284.89      238.65      7.30 o
  -3   0   4      211.23      204.46      6.64 o
  -2   0   4      597.25      476.68     12.61 o
  -1   0   4      297.76      351.86      9.63 o
   0   0   4     8172.18     9074.25    139.53 o
   1   0   4        2.99       18.13      0.68 o
   2   0   4     2120.78     2191.30     41.29 o
   3   0   4      145.02      136.44      3.05 o
   4   0   4       14.56       19.62      1.63 o
   5   0   4     1336.78     1477.29     18.94 o
   6   0   4      796.65      739.17      8.65 o
   7   0   4     5215.72     4955.97     52.98 o
   8   0   4      638.19      569.66      7.20 o
   9   0   4     1588.28     1470.81     19.59 o
  10   0   4      304.94      273.16      5.01 o
  11   0   4      382.09      455.04      8.07 o
  12   0   4        8.86       11.78      1.76 o
  13   0   4     1043.47     1024.69     14.84 o
  14   0   4      130.02      138.35      5.81 o
  15   0   4       53.27       53.72      3.50 o
  16   0   4       58.06       47.67      3.43 o
  17   0   4       45.33       51.10      7.14 o
  18   0   4        6.37        6.52      2.99 o
  19   0   4      108.18       99.88      5.18 o
 -22   1   4       11.87       16.05      2.13 o
 -21   1   4       40.92       40.35      2.83 o
 -20   1   4        0.30        0.66      1.43 o
 -19   1   4       34.46       27.82      2.10 o
 -18   1   4       80.06       87.30      3.01 o
 -17   1   4        0.08        0.27      1.07 o
 -16   1   4       51.14       47.44      2.54 o
 -15   1   4      322.40      328.15      6.14 o
 -14   1   4      153.58      127.18      3.17 o
 -13   1   4        0.03        0.17      0.47 o
 -12   1   4      341.02      342.80      4.32 o
 -11   1   4      538.68      556.06     11.34 o
 -10   1   4       73.52       72.78      1.58 o
  -9   1   4     3387.02     3569.51     27.99 o
  -8   1   4     2107.46     2106.99     15.47 o
  -7   1   4      175.17      162.63      1.63 o
  -6   1   4      959.90     1053.59      9.10 o
  -5   1   4      371.25      331.31      3.06 o
  -4   1   4     1285.02     1252.19     14.32 o
  -3   1   4      156.44      187.84      2.62 o
  -2   1   4     1185.07     1184.46     13.58 o
  -1   1   4      100.27      124.33      2.10 o
   0   1   4     2660.34     3144.15     27.86 o
   1   1   4        2.63        3.81      0.27 o
   2   1   4      912.86      873.36      7.55 o
   3   1   4      734.26      744.45      6.52 o
   4   1   4     5897.06     6165.88     59.47 o
   5   1   4     4690.02     5028.07     37.81 o
   6   1   4       99.49      120.81      1.61 o
   7   1   4        0.36        1.08      1.39 o
   8   1   4      918.51      920.81      8.24 o
   9   1   4      301.10      300.91      3.68 o
  10   1   4      388.34      385.98      4.58 o
  11   1   4      307.24      298.17      3.92 o
  12   1   4        2.38        3.35      0.76 o
  13   1   4       64.62       80.27      2.14 o
  14   1   4        0.41        0.26      1.25 o
  15   1   4      175.22      201.81      4.28 o
  16   1   4       46.55       50.30      2.45 o
  17   1   4      223.63      226.55      4.79 o
  18   1   4       75.84       76.02      3.13 o
  19   1   4        0.01       -0.66      1.40 o
 -22   2   4       45.68       50.11      3.30 o
 -21   2   4       10.69       10.21      1.85 o
 -20   2   4        4.50       11.49      1.81 o
 -19   2   4      153.81      163.20      4.14 o
 -18   2   4       15.60        9.72      1.48 o
 -17   2   4      130.73      132.07      3.44 o
 -16   2   4        0.41        2.60      1.11 o
 -15   2   4      269.89      298.98      4.96 o
 -14   2   4       13.34       16.54      1.33 o
 -13   2   4      741.08      739.05      7.69 o
 -12   2   4      160.95      147.67      1.94 o
 -11   2   4      255.99      245.23      2.66 o
 -10   2   4        3.94        2.05      0.34 o
  -9   2   4       63.54       79.47      2.30 o
  -8   2   4      312.52      328.66      3.51 o
  -7   2   4      382.85      467.26      6.19 o
  -6   2   4     3258.49     3375.39     27.81 o
  -5   2   4      145.17      192.49      2.30 o
  -4   2   4     3578.09     3844.19     42.43 o
  -3   2   4      290.05      318.22      4.80 o
  -2   2   4        8.24       23.34      1.28 o
  -1   2   4      284.75      290.00      2.69 o
   0   2   4     3355.40     3482.82     64.35 o
   1   2   4      218.70      302.25      3.19 o
   2   2   4      609.74      599.76      4.41 o
   3   2   4        7.05        5.68      0.35 o
   4   2   4       40.08       53.69      1.02 o
   5   2   4      568.74      577.12      4.58 o
   6   2   4       41.00       44.74      1.04 o
   7   2   4     1539.67     1426.57     13.23 o
   8   2   4      116.46      107.21      1.91 o
   9   2   4     1556.09     1395.66     13.26 o
  10   2   4      360.44      343.90      4.22 o
  11   2   4       52.43       31.50      1.51 o
  12   2   4        4.54        5.21      0.83 o
  13   2   4      434.40      445.22      5.99 o
  14   2   4        1.18        2.82      1.28 o
  15   2   4      189.28      166.39      4.83 o
  16   2   4      113.09      114.90      3.32 o
  17   2   4       12.67       14.85      2.49 o
  18   2   4        0.62       -0.88      1.37 o
  19   2   4        8.90        9.05      1.82 o
 -22   3   4       15.32       24.45      2.60 o
 -21   3   4       26.04       24.51      2.28 o
 -20   3   4       32.52       31.29      2.49 o
 -19   3   4        2.72        4.14      2.16 o
 -18   3   4       35.63       40.75      2.27 o
 -17   3   4       31.42       38.25      2.10 o
 -16   3   4        0.25        1.43      1.10 o
 -15   3   4       68.28       64.16      2.35 o
 -14   3   4      385.27      362.44      5.63 o
 -13   3   4        0.08       -0.70      0.70 o
 -12   3   4       63.73       54.17      1.77 o
 -11   3   4      315.67      336.39      3.84 o
 -10   3   4      167.00      172.68      1.84 o
  -9   3   4      368.62      382.40      3.30 o
  -8   3   4       78.85       66.69      1.40 o
  -7   3   4        0.30        0.66      0.35 o
  -6   3   4     1597.23     1655.77     12.85 o
  -5   3   4     1499.62     1603.33     14.67 o
  -4   3   4      881.85      867.18      7.49 o
  -3   3   4      127.15      127.33      1.63 o
  -2   3   4     1429.29     1509.27     15.20 o
  -1   3   4      715.53      812.73      6.14 o
   0   3   4      529.95      623.12      5.12 o
   1   3   4       65.83       98.39      1.29 o
   2   3   4      459.36      442.22      3.65 o
   3   3   4     2424.44     2696.30     19.63 o
   4   3   4     1347.32     1284.24     12.20 o
   5   3   4       73.98       71.54      0.98 o
   6   3   4       16.34       11.99      0.64 o
   7   3   4        5.05        4.98      0.53 o
   8   3   4      128.54      139.88      2.03 o
   9   3   4      942.56      883.38      8.24 o
  10   3   4      173.39      172.14      2.95 o
  11   3   4       29.29       38.46      1.27 o
  12   3   4      447.07      433.13      5.75 o
  13   3   4        6.17        5.20      1.34 o
  14   3   4        2.77        2.43      0.99 o
  15   3   4      181.76      196.79      4.25 o
  16   3   4        8.00       12.45      1.57 o
  17   3   4      204.80      226.01      4.87 o
  18   3   4       40.00       47.01      2.78 o
  19   3   4       32.41       27.75      2.73 o
 -22   4   4       18.19       19.75      2.39 o
 -21   4   4        3.14        3.29      1.83 o
 -20   4   4       44.83       50.60      2.89 o
 -19   4   4      144.27      156.29      4.26 o
 -18   4   4       32.25       27.33      2.06 o
 -17   4   4      139.29      140.10      3.72 o
 -16   4   4      125.87      123.35      3.35 o
 -15   4   4      308.04      318.12      5.29 o
 -14   4   4       38.64       41.48      2.34 o
 -13   4   4     1029.34     1057.51     11.50 o
 -12   4   4      631.05      621.99      7.26 o
 -11   4   4        0.76        0.84      0.58 o
 -10   4   4      267.66      242.54      2.76 o
  -9   4   4      460.64      441.32      5.47 o
  -8   4   4      327.35      339.58      3.02 o
  -7   4   4       76.68      104.91      1.52 o
  -6   4   4     3026.95     3177.74     26.31 o
  -5   4   4       11.40       22.34      0.77 o
  -4   4   4     1073.21     1119.52     10.29 o
  -3   4   4        0.20       -0.45      0.45 o
  -2   4   4       80.81       63.08      1.22 o
  -1   4   4       15.16       21.43      0.59 o
   0   4   4       77.49       49.43      0.87 o
   1   4   4      287.73      253.34      2.50 o
   2   4   4      275.91      313.34      2.79 o
   3   4   4       33.24       29.43      0.78 o
   4   4   4        4.38        5.75      0.58 o
   5   4   4       12.15        8.19      0.59 o
   6   4   4      387.46      372.20      3.84 o
   7   4   4      794.37      724.39      6.75 o
   8   4   4      119.72       92.38      1.68 o
   9   4   4     1888.46     1685.77     14.69 o
  10   4   4       21.89       25.99      1.22 o
  11   4   4       34.38       30.55      1.56 o
  12   4   4       36.85       37.36      1.69 o
  13   4   4      384.20      377.45      5.38 o
  14   4   4      112.94      112.56      3.15 o
  15   4   4       29.94       26.13      1.92 o
  16   4   4      113.63      116.25      3.49 o
  17   4   4       68.63       74.09      3.09 o
  18   4   4       11.07       14.52      1.81 o
 -21   5   4       16.33       18.57      2.28 o
 -20   5   4        4.33        4.20      1.74 o
 -19   5   4       77.63       83.92      3.47 o
 -18   5   4       45.48       47.41      2.61 o
 -17   5   4       54.12       60.07      2.78 o
 -16   5   4        9.12        8.71      1.45 o
 -15   5   4       45.41       46.50      2.40 o
 -14   5   4      179.41      179.08      4.89 o
 -13   5   4       19.86       16.71      1.39 o
 -12   5   4       14.73       10.38      0.94 o
 -11   5   4       99.25       91.38      1.72 o
 -10   5   4       11.39       13.14      1.24 o
  -9   5   4      408.04      394.95      6.13 o
  -8   5   4      228.86      234.94      2.86 o
  -7   5   4      175.11      175.53      2.06 o
  -6   5   4      101.21       95.70      2.20 o
  -5   5   4      933.95      988.14      8.64 o
  -4   5   4     1428.21     1435.77     13.16 o
  -3   5   4      423.76      420.83      3.83 o
  -2   5   4      848.60      828.19      7.32 o
  -1   5   4     1414.84     1494.41     12.64 o
   0   5   4       42.88       61.14      1.30 o
   1   5   4       58.71       68.25      1.22 o
   2   5   4     1162.81     1199.35     13.09 o
   3   5   4       75.64       61.59      1.55 o
   4   5   4      183.24      156.45      2.36 o
   5   5   4      688.30      635.90      5.96 o
   6   5   4       92.85       82.94      1.62 o
   7   5   4       62.98       63.58      1.36 o
   8   5   4       85.69       84.35      1.65 o
   9   5   4      252.39      239.87      3.68 o
  10   5   4        4.66        5.21      0.92 o
  11   5   4       96.03       94.55      2.39 o
  12   5   4      276.00      292.80      4.53 o
  13   5   4        0.01        0.01      0.96 o
  14   5   4       56.70       54.18      2.42 o
  15   5   4       93.27       97.68      3.31 o
  16   5   4       71.91       75.34      3.02 o
  17   5   4       14.05       11.01      2.11 o
  18   5   4        0.50       -0.19      1.40 o
 -20   6   4       58.34       64.10      4.02 o
 -19   6   4      155.76      160.13      4.55 o
 -18   6   4       46.60       39.79      2.55 o
 -17   6   4        3.61        3.37      1.48 o
 -16   6   4      267.83      273.54      5.25 o
 -15   6   4       72.08       69.38      2.78 o
 -14   6   4       94.27       89.73      2.81 o
 -13   6   4      240.96      241.16      4.46 o
 -12   6   4        3.61        1.62      0.77 o
 -11   6   4       26.35       32.93      1.48 o
 -10   6   4      227.61      206.96      4.48 o
  -9   6   4      113.34      100.75      1.95 o
  -8   6   4      103.40       76.37      1.55 o
  -7   6   4      622.22      635.83      7.20 o
  -6   6   4      380.05      407.40      5.03 o
  -5   6   4       51.27       49.11      1.38 o
  -4   6   4      925.69      940.09      9.14 o
  -3   6   4     1264.76     1278.22     12.07 o
  -2   6   4      407.99      377.37      3.90 o
  -1   6   4      994.59      994.11     11.69 o
   0   6   4      536.33      485.67      5.13 o
   1   6   4      332.78      333.58      4.70 o
   2   6   4       77.80       70.93      2.29 o
   3   6   4        3.77        1.10      0.82 o
   4   6   4      240.06      247.55      3.26 o
   5   6   4       45.27       26.09      1.63 o
   6   6   4        0.91       -0.51      0.78 o
   7   6   4      121.62      107.59      2.69 o
   8   6   4        2.87       -0.09      0.67 o
   9   6   4       99.50       94.39      2.29 o
  10   6   4      161.97      178.22      3.17 o
  11   6   4       14.31       17.07      1.31 o
  12   6   4       38.89       35.87      1.82 o
  13   6   4      155.30      148.41      3.59 o
  14   6   4       34.38       39.59      2.16 o
  15   6   4        0.57        0.65      1.32 o
  16   6   4       49.16       47.27      2.49 o
  17   6   4       63.13       66.71      3.03 o
 -20   7   4        0.05       -2.04      2.10 o
 -19   7   4        0.74       -1.97      1.97 o
 -18   7   4        9.29        8.26      2.23 o
 -17   7   4        0.28       -1.70      1.70 o
 -16   7   4        5.04        4.47      1.52 o
 -15   7   4        5.29        6.79      1.52 o
 -14   7   4       28.66       30.80      2.02 o
 -13   7   4        0.36        1.37      1.11 o
 -12   7   4       84.34       77.17      2.59 o
 -11   7   4      157.55      157.46      3.05 o
 -10   7   4       90.09      101.78      2.44 o
  -9   7   4      680.97      624.35      6.76 o
  -8   7   4      911.09      906.76      8.44 o
  -7   7   4       32.37       41.30      2.14 o
  -6   7   4      989.85      932.48     10.20 o
  -5   7   4     1798.22     1763.32     17.97 o
  -4   7   4      390.11      394.79      6.11 o
  -3   7   4      124.66      111.44      4.09 o
  -2   7   4     1224.59     1204.37     15.16 o
  -1   7   4     5241.48     4957.77     43.99 o
   0   7   4      218.60      247.34      3.73 o
   1   7   4     1025.70     1046.58     11.33 o
   2   7   4     2720.41     2624.94     26.25 o
   3   7   4     1314.78     1270.89     13.49 o
   4   7   4       74.82       75.36      2.13 o
   5   7   4     1681.21     1609.34     16.85 o
   6   7   4      333.41      331.69      4.48 o
   7   7   4      134.34      133.30      3.64 o
   8   7   4      554.94      515.99      6.45 o
   9   7   4       19.69       18.67      1.23 o
  10   7   4        1.60        1.84      0.90 o
  11   7   4      172.11      166.80      3.35 o
  12   7   4      457.97      460.20      6.39 o
  13   7   4        0.33        4.10      1.29 o
  14   7   4      132.97      141.80      3.70 o
  15   7   4       18.68       12.69      1.69 o
  16   7   4       32.79       35.78      3.55 o
 -19   8   4       42.42       41.60      3.37 o
 -18   8   4       16.06       15.99      3.35 o
 -17   8   4       58.65       61.88      3.70 o
 -16   8   4      160.24      157.68      5.23 o
 -15   8   4       97.37       95.67      4.08 o
 -14   8   4       71.49       65.00      3.36 o
 -13   8   4       57.34       62.49      3.93 o
 -12   8   4        5.01        0.26      1.20 o
 -11   8   4        0.93       -1.07      1.07 o
 -10   8   4       26.22       30.62      1.65 o
  -9   8   4      252.24      230.12      3.44 o
  -8   8   4       68.46       54.47      1.58 o
  -7   8   4      221.81      205.33      3.14 o
  -6   8   4      477.94      478.92      6.71 o
  -5   8   4      466.88      463.90      6.02 o
  -4   8   4      128.89      122.92      2.65 o
  -3   8   4     1010.82      936.55     10.40 o
  -2   8   4      359.58      348.90      4.79 o
  -1   8   4       86.71       72.72      2.15 o
   0   8   4      412.96      401.13      4.84 o
   1   8   4       30.28       31.41      1.64 o
   2   8   4        4.74        7.42      1.03 o
   3   8   4      415.03      441.00      5.84 o
   4   8   4      534.71      525.47      6.66 o
   5   8   4       22.38       25.81      1.72 o
   6   8   4       27.85       37.18      1.49 o
   7   8   4      541.74      492.76      6.26 o
   8   8   4      633.06      619.72      7.55 o
   9   8   4       19.62       23.19      1.45 o
  10   8   4      290.18      299.82      6.60 o
  11   8   4       81.75       78.80      2.90 o
  12   8   4       33.97       44.01      2.28 o
  13   8   4       67.34       71.55      2.75 o
  14   8   4       10.19        5.77      1.47 o
  15   8   4        0.11       -1.21      1.21 o
 -17   9   4        7.52       11.96      2.42 o
 -16   9   4      109.87      110.77      5.92 o
 -15   9   4       90.81       86.60      5.33 o
 -14   9   4       46.12       49.45      3.25 o
 -13   9   4       14.61       14.65      2.17 o
 -12   9   4      365.69      351.50      7.26 o
 -11   9   4      545.99      547.50      7.22 o
 -10   9   4       11.11       16.48      1.44 o
  -9   9   4      203.41      206.22      3.74 o
  -8   9   4      559.73      542.32      6.32 o
  -7   9   4       34.88       40.03      1.65 o
  -6   9   4      239.74      220.77      3.78 o
  -5   9   4      521.83      501.12      6.49 o
  -4   9   4       46.10       36.37      1.84 o
  -3   9   4      279.34      247.99      4.01 o
  -2   9   4       68.56       67.61      2.18 o
  -1   9   4      648.18      613.97      7.58 o
   0   9   4       47.51       60.45      3.32 o
   1   9   4     1148.96     1095.20     11.17 o
   2   9   4      677.62      643.43      7.28 o
   3   9   4       57.25       55.30      2.14 o
   4   9   4      199.47      181.19      3.47 o
   5   9   4      192.91      171.52      3.84 o
   6   9   4      123.97      118.46      5.65 o
   7   9   4       46.03       50.15      1.67 o
   8   9   4      276.58      255.04      5.89 o
   9   9   4       17.76       16.26      1.30 o
  10   9   4       12.59       18.70      1.48 o
  11   9   4       11.90       16.31      1.82 o
  12   9   4      265.47      271.80      5.09 o
  13   9   4       61.38       70.56      2.76 o
  14   9   4        0.41        0.52      3.65 o
 -16  10   4       54.52       53.71      3.57 o
 -15  10   4        8.80       10.16      2.34 o
 -14  10   4       20.55       21.34      2.67 o
 -13  10   4        7.78        8.35      1.71 o
 -12  10   4       35.37       37.62      2.36 o
 -11  10   4       18.89       19.23      1.92 o
 -10  10   4       73.55       75.44      2.96 o
  -9  10   4      252.76      232.84      5.56 o
  -8  10   4       42.34       46.46      2.06 o
  -7  10   4       70.68       65.76      2.35 o
  -6  10   4      129.44      123.27      2.69 o
  -5  10   4      189.59      179.20      3.55 o
  -4  10   4        1.89        5.35      1.08 o
  -3  10   4      358.58      343.95      5.12 o
  -2  10   4       33.88       31.86      1.76 o
  -1  10   4       60.85       61.19      2.25 o
   0  10   4       39.42       33.98      1.77 o
   1  10   4       26.43       24.93      1.59 o
   2  10   4        4.99        8.58      1.11 o
   3  10   4      330.43      330.59      4.68 o
   4  10   4      121.83      113.79      2.98 o
   5  10   4       62.65       66.34      3.07 o
   6  10   4       56.75       58.54      2.73 o
   7  10   4      120.00      117.65      3.58 o
   8  10   4       89.84       89.53      3.75 o
   9  10   4       59.24       73.82      3.61 o
  10  10   4      217.44      234.11      7.10 o
  11  10   4        0.30        1.57      1.74 o
  12  10   4       92.25       98.32      5.34 o
 -14  11   4       17.12       16.33      2.08 o
 -13  11   4        2.25        3.85      1.68 o
 -12  11   4       11.92       11.98      1.79 o
 -11  11   4       97.95       96.71      5.58 o
 -10  11   4       13.31       16.94      1.84 o
  -9  11   4       15.10       12.38      1.74 o
  -8  11   4      106.96      101.27      3.37 o
  -7  11   4       93.44      103.66      4.26 o
  -6  11   4       26.30       29.70      2.08 o
  -5  11   4      101.87       91.04      3.20 o
  -4  11   4       13.77       15.13      1.97 o
  -3  11   4       29.14       31.12      2.02 o
  -2  11   4        8.29        8.06      1.33 o
  -1  11   4      279.44      281.22      4.78 o
   0  11   4       79.22       84.30      2.75 o
   1  11   4      234.18      233.93      4.34 o
   2  11   4      295.08      290.74      4.97 o
   3  11   4        9.51        8.67      1.39 o
   4  11   4        8.09        6.05      1.58 o
   5  11   4       57.13       59.14      3.31 o
   6  11   4      189.84      188.65      4.61 o
   7  11   4       29.90       35.18      2.73 o
   8  11   4        8.05        4.38      1.83 o
   9  11   4       26.38       29.07      2.67 o
  10  11   4       54.14       67.35      4.54 o
  11  11   4        5.42        6.76      2.55 o
 -12  12   4       15.50       15.98      2.13 o
 -11  12   4       81.21       92.78      7.57 o
 -10  12   4       53.67       60.51      3.03 o
  -9  12   4      273.58      287.47      5.82 o
  -8  12   4        8.94       10.33      1.80 o
  -7  12   4       38.10       39.56      2.49 o
  -6  12   4       28.69       30.27      2.29 o
  -5  12   4       44.17       43.81      2.56 o
  -4  12   4       14.78       15.08      1.79 o
  -3  12   4       35.87       38.33      2.37 o
  -2  12   4       16.44       18.36      1.91 o
  -1  12   4       55.08       52.72      2.73 o
   0  12   4        0.04        1.74      1.34 o
   1  12   4       17.81       21.48      2.00 o
   2  12   4        2.07        3.75      1.54 o
   3  12   4      118.43      126.33      4.82 o
   4  12   4       64.75       72.78      3.71 o
   5  12   4      158.80      176.60      8.28 o
   6  12   4      175.32      182.82      4.86 o
   7  12   4        7.98       10.46      2.25 o
   8  12   4        0.43       -0.51      2.07 o
  -8  13   4       62.65       62.00      3.17 o
  -7  13   4        6.32        5.29      1.79 o
  -6  13   4        2.82       -0.43      2.46 o
  -5  13   4        0.29       -0.09      1.63 o
  -4  13   4       31.17       35.29      2.52 o
  -3  13   4        0.82        2.10      1.54 o
  -2  13   4        0.74        1.93      1.47 o
  -1  13   4       38.51       43.89      2.65 o
   0  13   4       14.20       15.26      1.89 o
   1  13   4       94.16       91.89      3.62 o
   2  13   4       12.28       12.83      1.85 o
   3  13   4        1.15       -1.79      2.69 o
   4  13   4       11.78        9.79      2.69 o
   5  13   4       14.47        8.52      2.82 o
 -22   1   5        0.04        0.48      2.00 o
 -21   1   5        2.40       -0.47      2.32 o
 -20   1   5        5.78        3.61      1.54 o
 -19   1   5       24.08       24.16      1.95 o
 -18   1   5       39.27       40.39      2.19 o
 -17   1   5      104.27      102.67      3.02 o
 -16   1   5       62.53       69.58      2.44 o
 -15   1   5        2.36        1.00      0.91 o
 -14   1   5       13.25       14.68      1.24 o
 -13   1   5      176.61      163.62      3.40 o
 -12   1   5      285.01      279.29      4.17 o
 -11   1   5      181.94      197.38      2.65 o
 -10   1   5        0.52        0.41      0.40 o
  -9   1   5      253.21      253.41      3.17 o
  -8   1   5      592.92      660.65      5.58 o
  -7   1   5       60.11       56.82      1.51 o
  -6   1   5      861.52      991.04      8.52 o
  -5   1   5       50.71       55.50      1.21 o
  -4   1   5      115.00      130.32      2.10 o
  -3   1   5        2.18        5.01      0.42 o
  -2   1   5      134.01      141.53      2.25 o
  -1   1   5     1698.76     1936.00     25.07 o
   0   1   5        0.30       -0.20      0.20 o
   1   1   5       39.08       32.70      0.66 o
   2   1   5      525.19      601.78      5.45 o
   3   1   5       59.74       56.60      1.09 o
   4   1   5      136.64      159.99      2.56 o
   5   1   5     1045.11     1081.77     10.88 o
   6   1   5      882.08      879.36      8.39 o
   7   1   5      146.63      129.52      1.89 o
   8   1   5     1014.09      978.84      8.65 o
   9   1   5       35.78       33.90      1.15 o
  10   1   5      503.21      509.03      6.11 o
  11   1   5        3.81        3.87      0.84 o
  12   1   5        0.07        0.27      0.93 o
  13   1   5        1.42        1.59      0.97 o
  14   1   5        9.20       10.54      1.35 o
  15   1   5        0.41        1.17      1.15 o
  16   1   5        0.12       -1.13      1.13 o
  17   1   5       16.22       18.57      1.80 o
  18   1   5        3.30        3.36      1.54 o
 -22   2   5        0.00       -1.15      1.97 o
 -21   2   5        0.00       -0.56      1.78 o
 -20   2   5        0.21        0.70      1.65 o
 -19   2   5       25.09       22.36      2.30 o
 -18   2   5        3.47        1.33      1.80 o
 -17   2   5        1.20       -0.36      1.07 o
 -16   2   5        2.03        2.97      1.07 o
 -15   2   5       20.72       22.53      1.82 o
 -14   2   5      100.25       98.37      2.52 o
 -13   2   5        2.69        3.57      0.83 o
 -12   2   5       15.43       12.44      1.58 o
 -11   2   5        9.04       14.43      1.83 o
 -10   2   5      217.78      235.73      2.73 o
  -9   2   5      295.19      316.09      3.00 o
  -8   2   5       19.69       15.79      0.55 o
  -7   2   5        1.82       -0.32      0.32 o
  -6   2   5      792.90      814.23      7.20 o
  -5   2   5      502.13      610.43      6.07 o
  -4   2   5      100.78      121.24      1.83 o
  -3   2   5      106.87      118.84      1.89 o
  -2   2   5     1102.24     1232.04     13.94 o
  -1   2   5     1748.50     2086.85     18.71 o
   0   2   5     1770.32     2138.09     17.81 o
   1   2   5       25.71       48.20      0.89 o
   2   2   5      105.93      138.79      1.88 o
   3   2   5      503.01      539.90      6.07 o
   4   2   5       17.03       14.34      0.54 o
   5   2   5        0.62        0.18      0.35 o
   6   2   5     1236.05     1264.88     13.18 o
   7   2   5       27.58       30.46      1.10 o
   8   2   5       37.02       42.53      1.01 o
   9   2   5       16.72        8.08      0.80 o
  10   2   5       60.67       62.76      1.79 o
  11   2   5        7.91        8.59      1.00 o
  12   2   5        7.27        7.70      1.05 o
  13   2   5       10.57       14.35      2.49 o
  14   2   5       21.65       26.40      1.79 o
  15   2   5       93.82       93.52      3.03 o
  16   2   5       13.06       14.78      1.60 o
  17   2   5       28.13       37.57      2.26 o
  18   2   5       27.63       29.81      2.16 o
 -22   3   5        1.54        1.05      2.09 o
 -21   3   5        0.46       -1.11      1.85 o
 -20   3   5        9.62       13.51      2.23 o
 -19   3   5       22.05       27.73      2.55 o
 -18   3   5       38.36       31.29      2.49 o
 -17   3   5       78.07       81.08      3.38 o
 -16   3   5        2.29        1.29      1.27 o
 -15   3   5        0.20       -0.95      0.95 o
 -14   3   5        3.28        4.20      0.95 o
 -13   3   5        2.40        1.33      0.80 o
 -12   3   5       21.11       22.43      1.28 o
 -11   3   5        0.10       -0.28      0.28 o
 -10   3   5       19.10       20.14      1.17 o
  -9   3   5       43.34       32.54      0.91 o
  -8   3   5      229.71      212.07      2.60 o
  -7   3   5       60.46       67.75      1.12 o
  -6   3   5     1097.62     1190.36     11.81 o
  -5   3   5       64.03       82.08      1.18 o
  -4   3   5       95.81       86.34      1.16 o
  -3   3   5       62.52       56.04      1.06 o
  -2   3   5        1.15        1.09      0.32 o
  -1   3   5     1956.63     2193.14     18.45 o
   0   3   5      333.01      402.92      4.25 o
   1   3   5     1146.90     1238.25     12.69 o
   2   3   5       51.71       43.75      0.74 o
   3   3   5       62.26       49.87      0.89 o
   4   3   5      934.65      980.60      8.12 o
   5   3   5      563.04      637.83      5.93 o
   6   3   5      377.54      392.27      4.37 o
   7   3   5       66.58       70.17      1.62 o
   8   3   5      391.84      393.51      3.99 o
   9   3   5      259.47      266.93      3.39 o
  10   3   5       40.36       47.54      1.44 o
  11   3   5        3.74       -0.10      0.64 o
  12   3   5       40.32       40.03      1.87 o
  13   3   5        4.75        3.45      1.05 o
  14   3   5       11.61       12.60      1.72 o
  15   3   5        7.28       11.65      1.44 o
  16   3   5        0.81       -1.09      1.23 o
  17   3   5       27.11       32.93      2.09 o
  18   3   5        9.63       10.22      1.60 o
 -21   4   5        0.31       -1.97      1.97 o
 -20   4   5        2.34        3.50      1.90 o
 -19   4   5       41.69       43.86      3.22 o
 -18   4   5        2.38        3.98      1.70 o
 -17   4   5       10.58       14.60      2.03 o
 -16   4   5       15.48       16.13      1.92 o
 -15   4   5        5.09        7.61      0.81 o
 -14   4   5       12.32       11.34      1.72 o
 -13   4   5       12.09       13.18      0.88 o
 -12   4   5      106.75      105.49      1.77 o
 -11   4   5      188.89      170.57      2.80 o
 -10   4   5       63.88       69.62      1.53 o
  -9   4   5      204.02      194.88      3.02 o
  -8   4   5      223.86      232.26      5.00 o
  -7   4   5       29.10       36.79      1.20 o
  -6   4   5      416.14      405.42      7.25 o
  -5   4   5      407.79      369.35      5.48 o
  -4   4   5      115.75      107.02      2.20 o
  -3   4   5     1337.40     1439.54     16.05 o
  -2   4   5       39.63       33.02      1.73 o
  -1   4   5        2.66        3.33      0.60 o
   0   4   5        8.72        3.98      0.39 o
   1   4   5       46.52       38.95      0.78 o
   2   4   5      549.94      586.24      6.32 o
   3   4   5       50.03       55.19      1.03 o
   4   4   5       75.64       81.10      1.25 o
   5   4   5       36.26       29.88      0.96 o
   6   4   5      404.34      407.84      5.09 o
   7   4   5      129.93      110.97      2.22 o
   8   4   5      811.75      782.56      8.92 o
   9   4   5       93.02       66.84      1.53 o
  10   4   5        8.06        7.64      1.00 o
  11   4   5      101.49      109.98      2.61 o
  12   4   5        1.26        0.19      0.93 o
  13   4   5      107.72       90.85      2.73 o
  14   4   5        4.74        5.57      1.27 o
  15   4   5       40.65       35.53      1.98 o
  16   4   5       18.40       22.39      1.76 o
  17   4   5       30.21       27.92      2.11 o
 -21   5   5        0.28       -0.21      3.02 o
 -20   5   5        0.29        0.05      1.95 o
 -19   5   5       26.76       31.30      2.81 o
 -18   5   5        0.62       -0.06      1.59 o
 -17   5   5        9.29        6.85      1.78 o
 -16   5   5        0.00        0.89      1.34 o
 -15   5   5       19.62       17.57      1.35 o
 -14   5   5        7.37        9.24      0.98 o
 -13   5   5       19.61       11.01      1.12 o
 -12   5   5       48.64       41.13      1.62 o
 -11   5   5       66.28       77.40      2.02 o
 -10   5   5        1.38        3.14      0.55 o
  -9   5   5      309.99      304.91      3.01 o
  -8   5   5        5.66        6.19      0.52 o
  -7   5   5       13.81       18.89      0.65 o
  -6   5   5       12.12       12.50      0.61 o
  -5   5   5      136.01      126.59      1.61 o
  -4   5   5      200.22      191.39      2.04 o
  -3   5   5     1816.43     1739.62     14.90 o
  -2   5   5       17.28       21.90      0.94 o
  -1   5   5      857.86      871.68      8.39 o
   0   5   5      244.89      257.29      2.77 o
   1   5   5      265.76      267.69      2.77 o
   2   5   5      470.04      443.30      4.14 o
   3   5   5      118.28      119.73      1.81 o
   4   5   5     1189.22     1182.14     11.39 o
   5   5   5       14.40       19.41      1.03 o
   6   5   5      683.25      602.23      7.38 o
   7   5   5        3.93        4.22      0.82 o
   8   5   5      178.66      179.96      4.29 o
   9   5   5        3.06        7.06      1.11 o
  10   5   5      343.27      340.79      5.09 o
  11   5   5      214.30      216.19      3.83 o
  12   5   5       72.28       70.53      2.28 o
  13   5   5        0.03        0.55      1.10 o
  14   5   5       29.93       26.21      1.80 o
  15   5   5      100.68      110.69      3.15 o
  16   5   5        1.24        3.12      1.34 o
  17   5   5       34.10       35.22      2.20 o
 -20   6   5       10.35       11.08      2.42 o
 -19   6   5       14.66       18.66      2.48 o
 -18   6   5        5.76        5.20      2.37 o
 -17   6   5       13.62       12.36      2.04 o
 -16   6   5        7.54        7.98      1.78 o
 -15   6   5        1.36        1.44      0.98 o
 -14   6   5        0.30       -0.71      0.89 o
 -13   6   5       15.83       17.85      1.33 o
 -12   6   5       46.50       53.70      1.96 o
 -11   6   5      283.20      257.14      3.71 o
 -10   6   5      353.64      357.70      4.66 o
  -9   6   5      508.07      490.15      4.97 o
  -8   6   5        0.17        0.11      0.55 o
  -7   6   5       20.32       19.21      0.91 o
  -6   6   5       21.01       20.68      1.05 o
  -5   6   5      210.13      203.51      2.62 o
  -4   6   5      132.79      130.71      2.00 o
  -3   6   5       38.05       43.97      1.22 o
  -2   6   5       31.54       35.71      1.04 o
  -1   6   5      455.35      471.63      5.03 o
   0   6   5      207.02      199.11      2.69 o
   1   6   5      159.62      139.49      2.41 o
   2   6   5      552.33      530.97      6.27 o
   3   6   5      170.70      176.95      2.93 o
   4   6   5       99.45      106.76      2.31 o
   5   6   5       33.26       19.92      1.36 o
   6   6   5      294.53      274.82      7.04 o
   7   6   5       46.34       37.29      1.96 o
   8   6   5      100.43      102.47      3.55 o
   9   6   5        9.55        6.01      1.22 o
  10   6   5        1.77        2.79      1.46 o
  11   6   5      102.28      100.55      2.43 o
  12   6   5        8.83       11.01      1.21 o
  13   6   5      137.40      136.18      3.19 o
  14   6   5        7.43        9.02      1.25 o
  15   6   5       75.56       66.76      2.67 o
  16   6   5       11.21       10.44      2.20 o
 -19   7   5        3.94        6.68      3.14 o
 -18   7   5        0.43        1.29      1.69 o
 -17   7   5       14.02       11.80      1.61 o
 -16   7   5       10.36       15.19      1.58 o
 -15   7   5        3.29        3.04      1.15 o
 -14   7   5       28.65       28.64      2.73 o
 -13   7   5        2.44        1.56      1.15 o
 -12   7   5       10.93       11.12      1.24 o
 -11   7   5       47.64       56.98      2.35 o
 -10   7   5        4.06        6.35      1.07 o
  -9   7   5        2.59        1.29      0.87 o
  -8   7   5        0.30       -0.41      0.64 o
  -7   7   5      102.53       97.45      2.18 o
  -6   7   5      144.83      145.52      2.61 o
  -5   7   5       22.83       25.19      1.42 o
  -4   7   5       55.52       52.39      2.35 o
  -3   7   5     1188.74     1154.53     12.24 o
  -2   7   5      567.55      583.19      6.21 o
  -1   7   5      427.02      435.07      5.48 o
   0   7   5        5.60        4.24      0.88 o
   1   7   5       53.74       55.18      2.03 o
   2   7   5     1157.51     1056.90     11.44 o
   3   7   5      832.45      769.35      8.82 o
   4   7   5      389.05      366.50      5.03 o
   5   7   5      233.91      213.84      3.58 o
   6   7   5       71.14       64.01      2.32 o
   7   7   5       88.91       79.42      2.63 o
   8   7   5        0.60        0.27      1.17 o
   9   7   5      115.68      114.38      3.72 o
  10   7   5      152.89      165.56      4.59 o
  11   7   5      200.96      212.74      5.37 o
  12   7   5        2.48        2.92      1.56 o
  13   7   5        2.39        3.06      1.61 o
  14   7   5        4.92        1.25      1.76 o
  15   7   5       98.81      113.00      4.54 o
 -18   8   5        5.23        4.79      1.46 o
 -17   8   5       41.18       46.13      2.55 o
 -16   8   5      130.32      129.95      3.69 o
 -15   8   5       67.23       75.39      2.92 o
 -14   8   5        4.58        7.41      1.33 o
 -13   8   5       75.01       91.17      2.90 o
 -12   8   5       49.30       43.11      2.16 o
 -11   8   5        4.15        4.81      1.12 o
 -10   8   5        5.15        3.76      1.04 o
  -9   8   5       18.84       13.29      1.34 o
  -8   8   5        5.54        3.47      0.88 o
  -7   8   5      157.93      160.63      3.34 o
  -6   8   5       33.77       45.66      3.50 o
  -5   8   5      328.30      315.98      4.48 o
  -4   8   5      702.32      674.87      7.90 o
  -3   8   5      111.52      105.26      2.44 o
  -2   8   5      184.56      165.14      3.03 o
  -1   8   5      187.51      173.76      2.84 o
   0   8   5      254.66      238.58      3.78 o
   1   8   5        0.71        1.52      0.88 o
   2   8   5      114.53      107.88      2.50 o
   3   8   5       27.35       30.41      1.91 o
   4   8   5       22.82       21.94      1.82 o
   5   8   5        3.68        5.50      1.14 o
   6   8   5       83.38       84.89      2.84 o
   7   8   5        0.03        2.03      1.31 o
   8   8   5       36.19       31.43      2.20 o
   9   8   5        2.84        5.31      1.51 o
  10   8   5       49.04       59.56      3.17 o
  11   8   5        1.12        4.14      2.39 o
  12   8   5        1.61        1.38      1.61 o
  13   8   5        0.08       -1.31      1.61 o
  14   8   5       20.68       20.60      2.44 o
 -17   9   5        0.84        1.10      1.40 o
 -16   9   5       40.09       51.27      3.88 o
 -15   9   5       92.63      105.57      3.50 o
 -14   9   5        6.66        7.00      1.53 o
 -13   9   5       20.36       21.01      1.88 o
 -12   9   5        0.55       -0.97      1.10 o
 -11   9   5       14.67       15.77      1.62 o
 -10   9   5        5.45        1.69      1.12 o
  -9   9   5       28.85       36.12      2.44 o
  -8   9   5       28.53       28.92      1.79 o
  -7   9   5       10.82       10.09      1.31 o
  -6   9   5       29.27       28.94      1.75 o
  -5   9   5       49.21       45.35      2.05 o
  -4   9   5      131.09      134.34      4.26 o
  -3   9   5        1.13       -0.47      0.88 o
  -2   9   5      166.99      157.23      3.06 o
  -1   9   5        1.11        0.94      0.84 o
   0   9   5       17.43       14.71      1.17 o
   1   9   5       34.33       34.62      1.55 o
   2   9   5      160.09      158.23      3.21 o
   3   9   5      104.66      102.23      4.03 o
   4   9   5      153.01      140.63      3.44 o
   5   9   5       11.67       10.08      1.65 o
   6   9   5       25.93       21.54      1.95 o
   7   9   5       38.18       44.18      3.36 o
   8   9   5       26.54       24.95      2.23 o
   9   9   5       19.71       20.84      2.20 o
  10   9   5        0.09        2.01      1.61 o
  11   9   5       18.70       17.95      2.25 o
  12   9   5        4.19        3.64      2.90 o
  13   9   5       51.88       53.01      3.37 o
 -16  10   5        1.57        1.02      1.53 o
 -15  10   5        0.43        0.36      1.40 o
 -14  10   5        6.97        2.71      1.48 o
 -13  10   5       81.18       90.20      3.41 o
 -12  10   5        6.17        3.45      1.52 o
 -11  10   5        6.40        9.89      1.61 o
 -10  10   5       88.10       82.59      3.02 o
  -9  10   5      123.52      138.30      3.65 o
  -8  10   5       34.32       41.17      2.22 o
  -7  10   5       85.24       97.10      3.10 o
  -6  10   5      288.25      292.18      5.19 o
  -5  10   5        0.07        2.81      1.22 o
  -4  10   5      143.76      151.23      3.61 o
  -3  10   5        6.77        4.46      1.18 o
  -2  10   5       19.25       16.80      1.62 o
  -1  10   5        0.08       -1.03      1.03 o
   0  10   5       66.07       66.28      2.62 o
   1  10   5      171.06      168.71      3.44 o
   2  10   5       26.13       23.04      1.63 o
   3  10   5        4.78        2.14      1.24 o
   4  10   5       45.37       49.43      2.43 o
   5  10   5       53.61       54.80      2.92 o
   6  10   5        5.58        3.97      1.56 o
   7  10   5       16.13       11.21      1.90 o
   8  10   5       38.85       43.04      2.83 o
   9  10   5       64.78       70.30      4.44 o
  10  10   5        0.01        0.00      1.65 o
  11  10   5        1.30        2.30      1.80 o
 -14  11   5        8.18        7.36      1.73 o
 -13  11   5        5.59        7.36      1.69 o
 -12  11   5      102.24      112.17      3.70 o
 -11  11   5        0.16       -0.25      1.45 o
 -10  11   5       20.57       19.79      1.99 o
  -9  11   5       25.01       25.92      2.26 o
  -8  11   5        7.16        6.24      1.54 o
  -7  11   5        0.34       -1.22      1.22 o
  -6  11   5       14.68       10.89      1.50 o
  -5  11   5       85.51       76.93      2.97 o
  -4  11   5        7.51        9.37      1.52 o
  -3  11   5       46.04       52.00      2.57 o
  -2  11   5       28.03       27.40      1.97 o
  -1  11   5       28.40       28.50      2.01 o
   0  11   5        1.02        1.79      1.27 o
   1  11   5       73.47       66.55      2.80 o
   2  11   5       29.72       34.75      2.16 o
   3  11   5       10.33       11.18      1.45 o
   4  11   5        6.99        8.41      1.62 o
   5  11   5       16.29       15.92      1.85 o
   6  11   5        0.02        3.08      1.65 o
   7  11   5        0.39       -0.52      1.55 o
   8  11   5        1.29        3.64      1.74 o
   9  11   5       10.53       13.48      2.24 o
 -11  12   5       42.94       56.12      2.93 o
 -10  12   5        4.01        2.46      2.35 o
  -9  12   5        0.52       -0.88      1.54 o
  -8  12   5       35.13       34.55      2.36 o
  -7  12   5       89.91       95.22      3.54 o
  -6  12   5       15.59       19.12      1.95 o
  -5  12   5       35.05       41.71      2.53 o
  -4  12   5      187.92      195.46      4.59 o
  -3  12   5       36.77       36.56      2.32 o
  -2  12   5       18.35       18.79      1.92 o
  -1  12   5       39.94       40.75      2.49 o
   0  12   5      108.49      104.90      3.61 o
   1  12   5       11.59        7.38      1.99 o
   2  12   5      153.06      161.68      4.25 o
   3  12   5      129.16      125.64      3.88 o
   4  12   5        9.34        7.51      2.16 o
   5  12   5       10.78        9.38      1.81 o
   6  12   5       92.81       91.16      3.72 o
   7  12   5       50.12       51.38      3.02 o
  -7  13   5        2.58        2.66      2.73 o
  -6  13   5       62.03       58.87      3.03 o
  -5  13   5       91.38       94.74      5.36 o
  -4  13   5        6.51       12.44      2.30 o
  -3  13   5       28.29       34.90      2.97 o
  -2  13   5       43.00       45.19      2.69 o
  -1  13   5       12.37        9.86      2.61 o
   0  13   5       13.18       18.15      2.01 o
   1  13   5       73.99       69.25      3.33 o
   2  13   5       11.16        9.02      1.84 o
 -22   0   6        0.93        3.32      3.65 o
 -21   0   6       86.51       83.33      7.30 o
 -20   0   6        0.99        0.66      2.99 o
 -19   0   6        4.97        1.66      2.66 o
 -18   0   6       28.06       36.52      4.32 o
 -17   0   6       52.83       52.45      4.98 o
 -16   0   6      130.39      112.87      6.31 o
 -15   0   6      276.79      233.34      8.63 o
 -14   0   6      177.95      196.83      7.64 o
 -13   0   6       69.41       84.62      4.98 o
 -12   0   6     3118.22     3273.09     81.33 o
 -11   0   6     1329.84     1297.13     20.75 o
 -10   0   6        4.46        8.66      0.81 o
  -9   0   6     1154.96     1187.36     13.62 o
  -8   0   6     2090.49     2238.45     29.21 o
  -7   0   6      268.98      296.70      4.55 o
  -6   0   6      960.68      999.92     11.47 o
  -5   0   6     1919.47     1759.29     42.49 o
  -4   0   6       30.74       31.21      3.32 o
  -3   0   6      434.80      505.20     14.27 o
  -2   0   6     1425.16     1545.12     24.89 o
  -1   0   6      472.56      379.70      5.53 o
   0   0   6     1221.17     1195.28     16.04 o
   1   0   6     3426.59     3607.72     39.38 o
   2   0   6     1305.69     1510.86     24.46 o
   3   0   6      100.44      107.92      3.05 o
   4   0   6        1.52        1.99      1.33 o
   5   0   6     1086.53     1136.90     50.61 o
   6   0   6      100.76       93.62      4.98 o
   7   0   6     1190.72     1199.62     29.21 o
   8   0   6      469.88      436.51     12.95 o
   9   0   6       54.10       59.32      2.05 o
  10   0   6        4.46       -1.99      1.99 o
  11   0   6       61.57       48.17      2.34 o
  12   0   6      818.31      916.51     16.01 o
  13   0   6      576.00      616.89     11.64 o
  14   0   6      296.72      305.54      7.24 o
  15   0   6       26.44       20.70      2.32 o
  16   0   6        7.81       13.12      2.01 o
  17   0   6       28.73       50.67      7.30 o
 -22   1   6       11.57       13.78      3.05 o
 -21   1   6        0.11       -3.39      4.48 o
 -20   1   6       28.17       21.07      2.93 o
 -19   1   6       39.32       38.53      3.40 o
 -18   1   6       55.64       67.22      3.99 o
 -17   1   6        4.92        2.32      1.64 o
 -16   1   6      110.46      115.10      4.46 o
 -15   1   6        0.82        1.77      1.15 o
 -14   1   6      176.22      176.17      3.94 o
 -13   1   6        9.48       17.24      1.40 o
 -12   1   6      432.51      381.05      6.19 o
 -11   1   6       27.92       22.54      1.90 o
 -10   1   6        5.40       11.84      0.64 o
  -9   1   6      594.72      630.07      6.70 o
  -8   1   6      225.88      223.05      2.44 o
  -7   1   6     1647.01     1617.27     13.77 o
  -6   1   6      263.29      285.61      3.57 o
  -5   1   6      344.18      336.48      4.90 o
  -4   1   6        6.75        4.32      0.72 o
  -3   1   6     4944.89     5134.07     56.95 o
  -2   1   6        0.19       -0.14      1.34 o
  -1   1   6     2891.55     3101.53     26.56 o
   0   1   6        1.14       -0.06      0.33 o
   1   1   6      327.26      425.56      4.00 o
   2   1   6       68.57       58.58      1.51 o
   3   1   6     1662.24     1693.76     15.70 o
   4   1   6     2794.34     2731.83     27.45 o
   5   1   6      124.28      130.58      3.07 o
   6   1   6     5655.01     5550.51     86.38 o
   7   1   6       35.38       31.75      2.35 o
   8   1   6      560.10      587.91      9.09 o
   9   1   6       47.11       55.10      3.68 o
  10   1   6     1487.94     1487.01     20.14 o
  11   1   6      290.04      282.05      4.25 o
  12   1   6      221.61      211.19      7.81 o
  13   1   6       93.06       88.25      2.48 o
  14   1   6       24.44       30.27      1.68 o
  15   1   6        1.66        1.41      0.98 o
  16   1   6       49.68       47.68      3.31 o
  17   1   6      130.30      140.49      3.52 o
 -22   2   6        9.04        6.37      2.69 o
 -21   2   6       19.47       20.57      4.81 o
 -20   2   6        9.33       11.80      2.69 o
 -19   2   6       13.32       15.12      2.69 o
 -18   2   6       10.82        8.23      2.22 o
 -17   2   6       78.46       74.37      3.99 o
 -16   2   6       25.72       34.24      3.45 o
 -15   2   6       83.28       72.90      2.81 o
 -14   2   6      382.37      394.88      9.59 o
 -13   2   6      118.07      120.70      3.13 o
 -12   2   6      339.48      346.04      5.12 o
 -11   2   6      377.24      343.41      6.47 o
 -10   2   6       13.55       12.81      0.71 o
  -9   2   6        6.81        2.55      0.40 o
  -8   2   6      144.12      135.09      1.82 o
  -7   2   6      870.50      924.90      8.18 o
  -6   2   6       81.96       86.38      1.77 o
  -5   2   6     1575.01     1539.50     15.73 o
  -4   2   6      101.75       96.34      2.00 o
  -3   2   6       17.36       21.35      0.81 o
  -2   2   6      266.78      310.17      5.60 o
  -1   2   6     1087.39     1002.76      9.37 o
   0   2   6      612.80      632.11      6.16 o
   1   2   6     2039.89     2040.72     18.61 o
   2   2   6     1856.48     1946.85     16.50 o
   3   2   6        4.70        5.16      0.58 o
   4   2   6       33.76       40.30      1.36 o
   5   2   6      445.49      455.45      7.40 o
   6   2   6     1541.91     1486.71     31.47 o
   7   2   6       35.96       41.86      1.47 o
   8   2   6      426.08      419.30      5.91 o
   9   2   6       29.49       30.65      2.16 o
  10   2   6       62.67       73.62      2.92 o
  11   2   6        0.27       -1.05      1.42 o
  12   2   6      357.23      391.69      5.66 o
  13   2   6      131.15      131.57      3.61 o
  14   2   6      357.54      360.25      5.63 o
  15   2   6      127.32      119.61      3.04 o
  16   2   6        9.99        7.79      1.89 o
  17   2   6        2.91       -1.16      1.48 o
 -22   3   6       37.94       38.05      3.99 o
 -21   3   6        3.35        0.00      2.99 o
 -20   3   6       20.14       24.07      3.05 o
 -19   3   6      105.22      103.90      4.08 o
 -18   3   6        8.77       13.72      2.84 o
 -17   3   6       15.12       12.95      2.58 o
 -16   3   6      184.59      209.38      4.98 o
 -15   3   6      105.70      105.11      3.32 o
 -14   3   6       45.69       47.59      2.45 o
 -13   3   6      135.45      115.42      5.06 o
 -12   3   6       61.87       62.65      2.02 o
 -11   3   6       18.80       23.78      2.06 o
 -10   3   6      137.11      127.43      2.55 o
  -9   3   6      320.16      308.46      4.70 o
  -8   3   6      177.99      186.08      2.51 o
  -7   3   6      880.17      877.90      8.42 o
  -6   3   6       55.09       53.19      0.94 o
  -5   3   6        1.94       -0.34      0.34 o
  -4   3   6      666.27      735.51      8.14 o
  -3   3   6      576.02      567.61      6.21 o
  -2   3   6       36.41       30.22      0.84 o
  -1   3   6     1567.94     1764.13     16.16 o
   0   3   6       22.19       30.53      0.80 o
   1   3   6      309.51      300.68      3.38 o
   2   3   6       68.70       45.44      1.11 o
   3   3   6      321.18      311.39      4.08 o
   4   3   6     1761.99     1635.24     22.12 o
   5   3   6      281.56      249.91      2.94 o
   6   3   6      775.92      719.79     11.37 o
   7   3   6      309.69      279.84      4.36 o
   8   3   6      132.54      106.10      3.02 o
   9   3   6       27.15       27.09      1.45 o
  10   3   6      684.46      665.54      8.94 o
  11   3   6       33.69       30.17      1.72 o
  12   3   6       44.17       35.03      2.29 o
  13   3   6       44.72       44.24      2.58 o
  14   3   6       26.75       30.81      2.37 o
  15   3   6        8.07        4.11      1.65 o
  16   3   6       74.85       91.63      3.99 o
 -21   4   6       17.47       16.77      2.78 o
 -20   4   6        0.78        2.53      1.76 o
 -19   4   6       29.93       32.55      2.74 o
 -18   4   6       74.94       80.97      3.76 o
 -17   4   6       20.60       17.29      2.17 o
 -16   4   6        1.75       -0.20      1.91 o
 -15   4   6      251.22      230.18      6.85 o
 -14   4   6      248.21      269.77      7.22 o
 -13   4   6       33.91       40.74      1.86 o
 -12   4   6      466.82      450.53      6.47 o
 -11   4   6      379.73      365.91      7.19 o
 -10   4   6        0.16        0.03      0.70 o
  -9   4   6       62.64       63.85      1.85 o
  -8   4   6      168.31      169.53      2.58 o
  -7   4   6      749.08      779.90      7.77 o
  -6   4   6        6.36        8.79      0.61 o
  -5   4   6      190.52      196.61      2.20 o
  -4   4   6      940.43      930.44      8.86 o
  -3   4   6       14.54       11.31      0.62 o
  -2   4   6       26.59       24.75      0.99 o
  -1   4   6      704.41      705.07      7.18 o
   0   4   6      439.98      433.01      5.11 o
   1   4   6      237.50      249.70      3.42 o
   2   4   6      161.72      181.96      2.54 o
   3   4   6       67.74       61.04      1.07 o
   4   4   6       39.95       24.98      0.94 o
   5   4   6       57.15       41.81      1.39 o
   6   4   6       45.24       50.99      1.71 o
   7   4   6        0.37       -0.52      0.96 o
   8   4   6       38.31       35.50      2.11 o
   9   4   6        6.35        1.58      0.84 o
  10   4   6       45.02       44.81      2.33 o
  11   4   6       47.88       47.00      2.58 o
  12   4   6       38.14       36.91      2.34 o
  13   4   6        3.07        4.56      1.45 o
  14   4   6      181.62      183.99      4.98 o
  15   4   6      111.44      114.73      6.23 o
  16   4   6       44.97       44.14      5.08 o
 -21   5   6        0.28        2.57      2.09 o
 -20   5   6        8.36        9.46      2.28 o
 -19   5   6       28.84       28.00      2.61 o
 -18   5   6       40.94       37.41      2.86 o
 -17   5   6       15.28       17.68      2.17 o
 -16   5   6      312.66      326.93      6.76 o
 -15   5   6      123.70      124.35      4.35 o
 -14   5   6        0.55        1.00      1.20 o
 -13   5   6       57.51       54.83      2.19 o
 -12   5   6      326.16      313.41      5.06 o
 -11   5   6        3.19        9.78      1.11 o
 -10   5   6        2.65        2.50      0.86 o
  -9   5   6      560.20      560.44      7.50 o
  -8   5   6       13.36       14.54      1.39 o
  -7   5   6      668.97      657.34      8.40 o
  -6   5   6      173.10      173.39      2.69 o
  -5   5   6      167.81      154.61      2.67 o
  -4   5   6       85.73       92.37      2.00 o
  -3   5   6      942.33      950.63     11.20 o
  -2   5   6        0.46       -0.17      0.45 o
  -1   5   6        5.71        4.57      0.58 o
   0   5   6      191.99      204.36      3.07 o
   1   5   6      141.62      160.45      1.94 o
   2   5   6       25.49       16.09      0.69 o
   3   5   6       74.67       69.03      1.53 o
   4   5   6     1023.49      912.72      9.14 o
   5   5   6        0.42        2.70      0.72 o
   6   5   6      515.17      467.87      6.54 o
   7   5   6       95.36      101.04      2.48 o
   8   5   6        0.80        0.73      0.78 o
   9   5   6        8.64       14.14      1.61 o
  10   5   6      212.29      202.86      4.74 o
  11   5   6        0.93       -0.07      1.24 o
  12   5   6      121.48      120.29      3.85 o
  13   5   6      101.29      120.67      4.10 o
  14   5   6      115.26      142.71      4.54 o
  15   5   6       23.60       30.01      2.53 o
 -20   6   6        0.57       -0.21      2.84 o
 -19   6   6        7.57        6.80      2.31 o
 -18   6   6       23.99       27.55      2.61 o
 -17   6   6      120.13      120.62      4.38 o
 -16   6   6       11.41        9.52      1.92 o
 -15   6   6       82.71       78.30      3.51 o
 -14   6   6      143.08      143.50      4.67 o
 -13   6   6      168.28      171.53      5.38 o
 -12   6   6        3.31        7.31      1.40 o
 -11   6   6      290.42      290.51      5.82 o
 -10   6   6      246.62      238.74      4.18 o
  -9   6   6       49.45       54.36      2.08 o
  -8   6   6      283.58      266.40      4.42 o
  -7   6   6       39.25       44.23      1.81 o
  -6   6   6        6.27        5.11      1.44 o
  -5   6   6        0.08       -0.89      0.89 o
  -4   6   6     1042.57     1027.26      9.84 o
  -3   6   6        9.39       15.00      1.13 o
  -2   6   6      700.77      690.72      7.00 o
  -1   6   6     1098.05     1088.61     10.26 o
   0   6   6      435.19      406.98      4.99 o
   1   6   6      172.54      160.46      2.66 o
   2   6   6     1136.93     1109.92     11.82 o
   3   6   6      636.43      605.85      7.88 o
   4   6   6        0.55        0.20      0.72 o
   5   6   6      409.12      386.87      5.12 o
   6   6   6       59.18       48.02      1.84 o
   7   6   6        5.44        3.98      1.17 o
   8   6   6        3.56        3.54      1.20 o
   9   6   6      207.57      220.52      4.93 o
  10   6   6        1.94        1.64      1.24 o
  11   6   6      132.03      141.87      4.20 o
  12   6   6       13.97       14.10      1.85 o
  13   6   6        3.34        2.27      1.65 o
  14   6   6       38.23       38.71      2.78 o
  15   6   6       32.91       30.90      2.90 o
 -19   7   6       74.06       67.90      4.02 o
 -18   7   6       41.02       39.34      3.17 o
 -17   7   6       46.65       51.46      3.32 o
 -16   7   6      192.45      197.75      5.57 o
 -15   7   6       14.28       14.49      2.09 o
 -14   7   6       44.52       44.96      2.79 o
 -13   7   6       31.55       33.38      2.41 o
 -12   7   6       85.01       75.07      2.02 o
 -11   7   6        0.01        0.84      0.78 o
 -10   7   6       42.30       39.17      2.26 o
  -9   7   6       25.47       32.56      1.32 o
  -8   7   6        8.04        7.54      0.83 o
  -7   7   6       84.05       86.57      2.87 o
  -6   7   6       59.87       55.30      1.79 o
  -5   7   6      200.90      190.18      3.30 o
  -4   7   6      431.67      421.95      6.80 o
  -3   7   6      620.68      606.21      6.99 o
  -2   7   6      127.69      125.78      3.59 o
  -1   7   6      577.64      580.02      7.58 o
   0   7   6      508.01      513.99      6.91 o
   1   7   6       47.28       54.98      2.17 o
   2   7   6       22.87       29.60      1.57 o
   3   7   6       45.42       53.31      2.02 o
   4   7   6      115.28      103.79      2.63 o
   5   7   6      161.66      157.42      3.37 o
   6   7   6       64.54       59.27      2.68 o
   7   7   6       43.02       55.23      2.68 o
   8   7   6        2.20        2.85      1.37 o
   9   7   6        4.91        6.51      1.56 o
  10   7   6       31.63       23.40      2.31 o
  11   7   6       33.33       31.56      2.44 o
  12   7   6        5.89        3.18      1.65 o
  13   7   6       18.70       17.53      2.24 o
  14   7   6       12.41       10.37      2.05 o
 -18   8   6       40.22       40.34      4.34 o
 -17   8   6       46.40       50.25      3.45 o
 -16   8   6        1.92        0.20      1.85 o
 -15   8   6       38.55       41.51      2.99 o
 -14   8   6      163.07      160.57      3.48 o
 -13   8   6       29.85       34.78      1.88 o
 -12   8   6       16.85       20.81      1.47 o
 -11   8   6      348.29      346.94      5.43 o
 -10   8   6       44.98       50.23      2.01 o
  -9   8   6      331.94      327.36      4.94 o
  -8   8   6      619.04      605.95      7.35 o
  -7   8   6       85.33       96.20      2.57 o
  -6   8   6       33.31       28.89      1.63 o
  -5   8   6      273.82      282.08      4.52 o
  -4   8   6      678.21      643.31      8.45 o
  -3   8   6      518.56      502.29      6.95 o
  -2   8   6      294.28      284.54      4.16 o
  -1   8   6      343.89      321.35      5.09 o
   0   8   6      130.69      114.15      3.50 o
   1   8   6       27.52       30.41      1.81 o
   2   8   6      578.95      557.49      7.67 o
   3   8   6       88.21       97.06      2.76 o
   4   8   6      271.22      276.91      4.89 o
   5   8   6      442.82      431.84      7.66 o
   6   8   6       48.83       41.19      3.37 o
   7   8   6        2.57        5.82      1.56 o
   8   8   6       20.28       23.04      2.69 o
   9   8   6      179.53      192.44      5.23 o
  10   8   6        0.12        0.73      1.51 o
  11   8   6       45.74       48.99      3.01 o
  12   8   6        0.03       -0.34      2.27 o
  13   8   6       11.60       12.38      2.13 o
 -17   9   6        6.56        3.87      2.11 o
 -16   9   6        0.79        0.13      1.97 o
 -15   9   6       20.50       18.25      2.48 o
 -14   9   6        0.32       -1.10      1.10 o
 -13   9   6       51.85       52.00      2.35 o
 -12   9   6       31.51       30.04      1.86 o
 -11   9   6        0.71        2.18      1.02 o
 -10   9   6       68.60       65.12      2.43 o
  -9   9   6       61.66       68.49      2.43 o
  -8   9   6      173.09      171.44      3.23 o
  -7   9   6        0.27        3.99      1.07 o
  -6   9   6      372.74      369.77      7.19 o
  -5   9   6       50.82       57.02      2.28 o
  -4   9   6      131.38      126.37      3.06 o
  -3   9   6       49.73       47.67      2.08 o
  -2   9   6       44.31       43.88      1.99 o
  -1   9   6        1.29        0.47      0.92 o
   0   9   6      232.78      224.76      3.84 o
   1   9   6      349.67      367.16      5.83 o
   2   9   6       54.26       59.74      2.43 o
   3   9   6        6.35        6.26      1.24 o
   4   9   6        5.90        5.56      1.26 o
   5   9   6      137.84      136.31      4.01 o
   6   9   6       39.56       42.34      2.59 o
   7   9   6      306.10      309.09      6.49 o
   8   9   6        0.10        3.18      1.61 o
   9   9   6      284.12      334.28      7.04 o
  10   9   6      140.50      158.04      7.43 o
  11   9   6        2.40        3.47      1.76 o
 -15  10   6        8.02        8.96      2.30 o
 -14  10   6       50.01       47.39      2.48 o
 -13  10   6       30.00       34.32      2.07 o
 -12  10   6      113.91      110.82      3.35 o
 -11  10   6      155.10      157.99      3.88 o
 -10  10   6       33.82       38.78      2.14 o
  -9  10   6       96.02      101.19      3.06 o
  -8  10   6      252.98      239.48      4.70 o
  -7  10   6       34.06       35.67      2.04 o
  -6  10   6        0.83        3.28      1.58 o
  -5  10   6       25.89       25.46      2.49 o
  -4  10   6      281.63      291.64      5.20 o
  -3  10   6       78.89       75.29      2.69 o
  -2  10   6       35.84       35.55      2.59 o
  -1  10   6       89.07       79.95      2.86 o
   0  10   6       58.54       57.59      2.23 o
   1  10   6       20.40       18.73      1.50 o
   2  10   6       70.84       66.70      2.43 o
   3  10   6        2.56        3.09      1.27 o
   4  10   6       29.58       32.21      2.01 o
   5  10   6       27.11       19.49      2.05 o
   6  10   6        0.73        0.09      1.45 o
   7  10   6       23.77       23.95      2.29 o
   8  10   6        2.67        4.25      1.74 o
   9  10   6      221.33      240.15      6.77 o
  10  10   6        3.42        2.42      1.84 o
 -13  11   6        8.03        9.29      1.66 o
 -12  11   6       82.10       87.48      3.83 o
 -11  11   6        0.59        1.30      1.38 o
 -10  11   6       20.57       18.50      1.91 o
  -9  11   6       33.69       34.21      2.20 o
  -8  11   6       13.34       13.26      1.68 o
  -7  11   6       34.37       31.59      2.08 o
  -6  11   6       98.74       98.16      3.66 o
  -5  11   6       10.00       12.64      1.56 o
  -4  11   6       73.51       68.01      2.78 o
  -3  11   6       11.35        8.48      1.48 o
  -2  11   6        3.25       -0.06      1.68 o
  -1  11   6        4.08        1.98      1.58 o
   0  11   6      119.07      122.71      3.47 o
   1  11   6       89.95       97.42      3.23 o
   2  11   6      196.50      189.06      3.97 o
   3  11   6      148.66      161.19      5.49 o
   4  11   6       22.90       23.52      2.02 o
   5  11   6       11.03       13.57      2.65 o
   6  11   6      108.49      119.37      4.34 o
   7  11   6      193.72      211.96      5.77 o
   8  11   6        0.66        2.92      1.69 o
 -10  12   6       12.47       11.57      1.75 o
  -9  12   6       53.59       56.86      2.83 o
  -8  12   6      117.23      120.31      4.51 o
  -7  12   6       14.20       11.22      1.76 o
  -6  12   6        3.99        3.92      1.72 o
  -5  12   6        0.08        2.00      1.35 o
  -4  12   6      172.16      183.19      4.39 o
  -3  12   6       72.62       80.25      7.67 o
  -2  12   6       18.76       19.42      2.25 o
  -1  12   6       12.44       13.14      1.68 o
   0  12   6        0.44        0.45      1.33 o
   1  12   6        0.16        1.41      1.82 o
   2  12   6        1.15       -0.53      1.33 o
   3  12   6        7.29        6.79      2.01 o
   4  12   6       16.76       17.27      2.30 o
   5  12   6        0.19       -0.40      1.48 o
 -22   1   7        4.25        3.74      2.66 o
 -21   1   7        9.46       15.45      2.82 o
 -20   1   7       19.97       23.34      3.05 o
 -19   1   7        1.76        3.98      2.11 o
 -18   1   7        4.59        6.47      2.11 o
 -17   1   7       22.91       20.41      2.99 o
 -16   1   7      102.52       91.48      3.99 o
 -15   1   7       60.06       50.31      3.05 o
 -14   1   7        0.01        2.49      1.41 o
 -13   1   7      136.22      125.42      3.87 o
 -12   1   7      136.91      127.39      3.25 o
 -11   1   7       12.23        9.38      1.12 o
 -10   1   7       57.75       58.11      1.84 o
  -9   1   7        4.04        2.39      0.48 o
  -8   1   7        5.38        5.86      0.53 o
  -7   1   7        0.04       -0.13      0.81 o
  -6   1   7       49.05       41.24      2.92 o
  -5   1   7      287.87      302.91      4.75 o
  -4   1   7        2.88        1.68      0.58 o
  -3   1   7        2.74        7.14      0.63 o
  -2   1   7      101.84      105.88      2.13 o
  -1   1   7      114.47      127.20      1.60 o
   0   1   7       82.32       94.25      1.38 o
   1   1   7      550.01      553.73      5.16 o
   2   1   7      738.04      766.83      8.67 o
   3   1   7       96.52       90.90      2.13 o
   4   1   7      509.71      488.04      7.83 o
   5   1   7       39.88       42.53      2.13 o
   6   1   7      538.63      534.81      8.73 o
   7   1   7        5.72        6.64      1.41 o
   8   1   7        0.76        1.00      1.17 o
   9   1   7        4.05        4.98      1.64 o
  10   1   7       53.30       60.26      3.76 o
  11   1   7        1.95        2.15      2.66 o
  12   1   7       14.87       19.74      3.98 o
  13   1   7       16.64       24.82      3.05 o
  14   1   7       17.05       17.22      2.99 o
  15   1   7       37.62       32.76      3.63 o
  16   1   7       11.87       13.10      4.65 o
 -22   2   7        0.84        0.66      2.58 o
 -21   2   7        2.26        1.03      2.82 o
 -20   2   7        1.04        0.47      2.22 o
 -19   2   7       21.19       21.11      2.82 o
 -18   2   7       52.22       46.91      3.50 o
 -17   2   7       10.86        9.71      2.11 o
 -16   2   7        1.11        3.82      1.64 o
 -15   2   7       15.43       14.65      1.99 o
 -14   2   7       24.11       25.96      2.11 o
 -13   2   7       12.92       15.15      1.44 o
 -12   2   7        8.12        7.61      1.15 o
 -11   2   7        1.36        1.74      0.92 o
 -10   2   7      173.46      164.89      3.45 o
  -9   2   7      188.13      177.11      2.72 o
  -8   2   7       50.32       52.85      2.26 o
  -7   2   7       42.05       42.35      2.28 o
  -6   2   7      645.21      657.94      7.41 o
  -5   2   7      707.05      760.31     10.11 o
  -4   2   7      418.48      454.40      5.68 o
  -3   2   7      116.93      128.71      2.05 o
  -2   2   7       15.36       18.28      0.86 o
  -1   2   7      510.65      502.78      5.03 o
   0   2   7        5.82        3.03      0.45 o
   1   2   7      124.32      128.96      2.11 o
   2   2   7      269.64      300.01      4.43 o
   3   2   7      452.22      455.65      6.19 o
   4   2   7       37.43       38.37      3.25 o
   5   2   7       34.05       39.67      2.04 o
   6   2   7       89.75       78.82      2.68 o
   7   2   7       34.48       37.33      2.30 o
   8   2   7       28.09       28.42      1.92 o
   9   2   7       45.04       53.29      2.67 o
  10   2   7       16.01       16.24      1.78 o
  11   2   7       14.36       12.77      1.76 o
  12   2   7       28.06       33.31      2.61 o
  13   2   7       31.58       40.99      5.15 o
  14   2   7        2.70        2.99      2.35 o
  15   2   7        8.28        8.96      2.82 o
 -21   3   7        9.05       11.57      2.93 o
 -20   3   7        3.39        0.87      2.22 o
 -19   3   7        1.06        3.60      4.15 o
 -18   3   7        1.09       -0.44      2.16 o
 -17   3   7        1.81        1.48      2.66 o
 -16   3   7       11.50       10.97      2.11 o
 -15   3   7        1.14        1.86      1.66 o
 -14   3   7       84.45       66.67      3.40 o
 -13   3   7       21.71       21.59      1.72 o
 -12   3   7        0.82        0.00      0.88 o
 -11   3   7        0.52        0.59      0.88 o
 -10   3   7       34.41       36.45      1.80 o
  -9   3   7       52.42       44.84      1.35 o
  -8   3   7       19.18       12.74      0.98 o
  -7   3   7      168.15      146.52      2.89 o
  -6   3   7        2.40        2.71      1.20 o
  -5   3   7        0.35        2.10      2.06 o
  -4   3   7       19.14       24.69      1.10 o
  -3   3   7      171.79      159.79      2.75 o
  -2   3   7       53.15       55.73      1.07 o
  -1   3   7        4.18        3.76      0.50 o
   0   3   7       94.70      110.25      2.15 o
   1   3   7      188.80      183.71      2.72 o
   2   3   7       47.50       59.85      1.80 o
   3   3   7      333.09      324.87      4.87 o
   4   3   7      296.82      281.68      4.51 o
   5   3   7      447.56      443.49      7.47 o
   6   3   7       18.02       11.24      1.34 o
   7   3   7       28.34       17.77      2.07 o
   8   3   7       12.03       11.84      2.92 o
   9   3   7       38.57       35.22      2.30 o
  10   3   7      232.08      223.73      3.88 o
  11   3   7        0.87       -0.74      0.85 o
  12   3   7      100.17      101.03      3.13 o
  13   3   7        0.36       -1.10      1.10 o
  14   3   7       43.08       48.48      2.61 o
  15   3   7        3.29        3.45      4.32 o
 -21   4   7        1.10       -4.44      4.98 o
 -20   4   7        1.60        1.36      2.99 o
 -19   4   7        3.53        5.81      2.35 o
 -18   4   7        0.45        1.13      1.98 o
 -17   4   7        0.29       -0.77      1.75 o
 -16   4   7       16.58       20.96      2.55 o
 -15   4   7        0.45       -1.66      2.16 o
 -14   4   7        0.05        0.59      1.51 o
 -13   4   7       40.87       40.04      2.20 o
 -12   4   7       55.12       48.78      3.13 o
 -11   4   7       22.18       23.16      1.40 o
 -10   4   7      237.33      222.33      6.37 o
  -9   4   7       61.13       69.96      1.94 o
  -8   4   7       82.17       87.82      2.64 o
  -7   4   7      242.13      244.71      3.29 o
  -6   4   7     1061.98     1026.03     10.76 o
  -5   4   7      191.63      176.44      2.41 o
  -4   4   7      414.45      417.64      4.87 o
  -3   4   7       39.68       43.34      1.34 o
  -2   4   7       31.32       41.15      1.76 o
  -1   4   7      258.78      235.08      3.24 o
   0   4   7        2.57        3.86      0.76 o
   1   4   7      701.55      662.97      8.51 o
   2   4   7        2.26        5.56      0.90 o
   3   4   7      502.73      485.35      6.74 o
   4   4   7       89.44       87.97      2.40 o
   5   4   7        4.71        3.65      1.07 o
   6   4   7      153.89      177.76      5.97 o
   7   4   7      554.05      528.78      8.94 o
   8   4   7      143.56      150.95      4.98 o
   9   4   7       40.21       35.87      1.63 o
  10   4   7       23.00       31.02      1.84 o
  11   4   7        0.87        1.64      1.56 o
  12   4   7      364.65      376.28      6.96 o
  13   4   7       20.19       26.57      2.07 o
  14   4   7        7.55        6.23      1.58 o
  15   4   7        0.06       -1.31      1.48 o
 -20   5   7        0.29        0.66      2.35 o
 -19   5   7       13.92       14.92      4.48 o
 -18   5   7        3.13       -0.47      1.98 o
 -17   5   7       13.88        7.40      2.32 o
 -16   5   7        6.32        4.55      1.98 o
 -15   5   7       27.84       34.96      2.93 o
 -14   5   7      152.01      136.82      5.98 o
 -13   5   7       28.96       31.43      1.81 o
 -12   5   7      341.96      289.46      7.57 o
 -11   5   7       86.00       77.10      2.35 o
 -10   5   7       21.21       16.74      1.28 o
  -9   5   7        5.37        8.25      1.01 o
  -8   5   7      213.01      195.26      3.49 o
  -7   5   7      122.15      102.11      2.35 o
  -6   5   7        0.02       -0.66      0.66 o
  -5   5   7      331.92      322.23      4.54 o
  -4   5   7        7.37        3.42      0.82 o
  -3   5   7      195.30      176.79      3.20 o
  -2   5   7       39.67       37.05      1.54 o
  -1   5   7      210.09      211.23      3.65 o
   0   5   7       37.79       31.06      2.82 o
   1   5   7       10.40        2.56      0.80 o
   2   5   7        1.38        0.95      0.86 o
   3   5   7      539.80      504.81      7.08 o
   4   5   7        5.42        5.59      1.01 o
   5   5   7       68.57       81.70      2.86 o
   6   5   7       14.99       16.10      1.49 o
   7   5   7       20.32       22.94      1.35 o
   8   5   7       41.42       36.76      1.82 o
   9   5   7        4.86        7.30      1.27 o
  10   5   7       97.74       96.99      3.07 o
  11   5   7        0.45        1.41      1.27 o
  12   5   7       97.27       97.24      3.49 o
  13   5   7       27.19       29.77      2.28 o
  14   5   7       35.49       46.09      2.93 o
 -19   6   7        3.80        4.84      2.99 o
 -18   6   7        0.29       -0.66      2.11 o
 -17   6   7        0.90        1.16      2.11 o
 -16   6   7        0.49        0.60      1.59 o
 -15   6   7        2.63        1.16      1.46 o
 -14   6   7       38.23       47.91      2.72 o
 -13   6   7       14.16       16.21      1.85 o
 -12   6   7       12.28       13.28      1.40 o
 -11   6   7       84.74       80.97      3.74 o
 -10   6   7       48.16       46.01      2.02 o
  -9   6   7        0.05       -0.86      0.90 o
  -8   6   7      110.12      106.73      4.22 o
  -7   6   7       14.62       17.05      2.11 o
  -6   6   7      728.57      707.25     10.46 o
  -5   6   7     1106.28     1081.70     15.00 o
  -4   6   7      509.59      518.66     13.10 o
  -3   6   7        5.66        3.95      1.40 o
  -2   6   7       15.40       18.74      3.40 o
  -1   6   7      446.68      409.21      6.76 o
   0   6   7       25.46       29.82      2.10 o
   1   6   7      538.13      537.51      8.49 o
   2   6   7       25.69       24.78      1.57 o
   3   6   7      196.00      183.58      3.69 o
   4   6   7       12.54        8.21      0.77 o
   5   6   7      151.76      162.18      3.12 o
   6   6   7      221.08      217.05      3.85 o
   7   6   7      328.24      312.19      5.75 o
   8   6   7      251.41      252.32      5.15 o
   9   6   7       20.11       25.49      1.82 o
  10   6   7        0.63       -0.75      1.08 o
  11   6   7       12.00       12.31      1.60 o
  12   6   7       99.48      109.15      3.76 o
  13   6   7        4.87        3.91      1.58 o
 -18   7   7        3.06        4.53      2.00 o
 -17   7   7        4.88        5.70      2.10 o
 -16   7   7       37.21       43.64      3.07 o
 -15   7   7       13.60       22.84      2.28 o
 -14   7   7       95.65       96.84      3.76 o
 -13   7   7       98.94       86.12      5.98 o
 -12   7   7       13.88        8.02      1.59 o
 -11   7   7        1.62        0.11      1.06 o
 -10   7   7      112.67      122.20      3.18 o
  -9   7   7      180.27      180.09      3.76 o
  -8   7   7        6.24        6.65      1.11 o
  -7   7   7        1.85       -0.18      0.90 o
  -6   7   7       16.97       17.99      1.65 o
  -5   7   7       22.93       20.49      2.13 o
  -4   7   7      143.55      128.91      3.41 o
  -3   7   7        1.49        1.28      1.12 o
  -2   7   7      290.54      276.02      7.01 o
  -1   7   7     1016.29      974.03     14.04 o
   0   7   7       51.47       44.15      2.36 o
   1   7   7        0.31       -0.56      0.56 o
   2   7   7       44.00       38.78      1.44 o
   3   7   7      690.35      613.77      8.17 o
   4   7   7       70.62       65.73      2.11 o
   5   7   7      204.61      201.75      4.27 o
   6   7   7        1.37        1.22      1.03 o
   7   7   7       53.52       65.50      2.69 o
   8   7   7        9.14        5.61      1.40 o
   9   7   7        0.12        0.82      2.15 o
  10   7   7       99.17       99.77      3.88 o
  11   7   7        9.74       11.11      1.76 o
  12   7   7       33.61       27.15      2.31 o
 -17   8   7        0.02        3.34      2.26 o
 -16   8   7       41.95       40.27      3.05 o
 -15   8   7       59.00       61.63      3.94 o
 -14   8   7        3.10        4.86      1.74 o
 -13   8   7        0.20       -1.55      1.55 o
 -12   8   7       10.12       14.09      1.97 o
 -11   8   7        4.11        4.32      1.63 o
 -10   8   7        8.34        7.65      1.64 o
  -9   8   7       80.74       91.69      2.89 o
  -8   8   7       12.75       10.12      1.37 o
  -7   8   7       21.09       28.66      2.09 o
  -6   8   7        0.04        1.24      1.27 o
  -5   8   7        0.18        0.66      1.20 o
  -4   8   7      100.75      103.74      3.36 o
  -3   8   7        3.01        4.46      1.10 o
  -2   8   7       70.92       71.48      1.83 o
  -1   8   7       20.13       16.51      1.21 o
   0   8   7       18.80       16.68      1.21 o
   1   8   7       55.85       50.50      1.91 o
   2   8   7       73.88       72.42      4.26 o
   3   8   7       18.08       21.70      1.53 o
   4   8   7        1.68        2.59      0.96 o
   5   8   7       58.92       62.76      2.66 o
   6   8   7      140.79      140.34      3.82 o
   7   8   7        6.48       10.42      1.52 o
   8   8   7       57.13       60.49      2.86 o
   9   8   7       19.79       25.09      2.17 o
  10   8   7       54.24       58.22      3.10 o
  11   8   7        1.01        0.91      1.52 o
 -16   9   7       58.26       72.18      3.95 o
 -15   9   7        1.77        3.63      1.90 o
 -14   9   7       18.18       23.21      3.21 o
 -13   9   7       11.14        8.91      2.09 o
 -12   9   7       68.09       83.71      3.77 o
 -11   9   7       17.39       20.64      2.23 o
 -10   9   7       40.57       43.56      2.79 o
  -9   9   7      100.41      109.77      4.59 o
  -8   9   7        6.06        6.53      1.43 o
  -7   9   7      115.19      110.41      4.74 o
  -6   9   7       15.89       13.25      1.05 o
  -5   9   7        0.01       -0.77      0.77 o
  -4   9   7        4.16        4.26      1.05 o
  -3   9   7       53.08       53.49      2.01 o
  -2   9   7        1.19        2.42      1.20 o
  -1   9   7       29.18       32.09      1.49 o
   0   9   7       17.67       23.02      1.53 o
   1   9   7       16.00       14.24      1.52 o
   2   9   7       17.10       16.77      2.01 o
   3   9   7      113.43      116.40      3.04 o
   4   9   7       53.07       49.01      2.49 o
   5   9   7        7.43        7.72      1.78 o
   6   9   7       12.38       16.70      1.89 o
   7   9   7        9.35        7.82      1.55 o
   8   9   7        2.95        5.12      1.75 o
   9   9   7       76.43       82.55      3.62 o
  10   9   7        0.05        1.36      1.58 o
 -14  10   7        6.78        6.11      3.41 o
 -13  10   7       33.58       34.51      3.00 o
 -12  10   7       59.94       65.05      4.77 o
 -11  10   7       17.38       19.82      2.41 o
 -10  10   7        1.02        1.88      2.45 o
  -9  10   7        1.08       -1.51      4.42 o
  -8  10   7       47.88       48.16      3.05 o
  -7  10   7       67.13       73.51      2.41 o
  -6  10   7       47.24       52.77      2.30 o
  -5  10   7       22.85       23.43      1.63 o
  -4  10   7        0.23       -1.07      1.07 o
  -3  10   7        1.44        0.77      1.00 o
  -2  10   7       57.14       50.01      2.22 o
  -1  10   7       87.82       95.16      3.46 o
   0  10   7        0.25        3.37      1.04 o
   1  10   7       87.75       92.42      2.67 o
   2  10   7       27.68       27.89      1.94 o
   3  10   7        5.33        1.11      1.17 o
   4  10   7        4.74        3.07      1.20 o
   5  10   7       18.63       19.63      2.00 o
   6  10   7        0.52        1.01      1.31 o
   7  10   7       11.73       15.12      3.48 o
   8  10   7        0.19        3.91      1.55 o
 -12  11   7        6.67        5.11      2.17 o
 -11  11   7        2.21        0.89      1.85 o
 -10  11   7        8.45       11.40      2.23 o
  -9  11   7       41.11       43.17      3.15 o
  -8  11   7        8.40        7.60      2.35 o
  -7  11   7       34.40       36.52      1.95 o
  -6  11   7       26.25       25.05      2.68 o
  -5  11   7        6.94        5.19      1.23 o
  -4  11   7        0.42       -1.02      1.02 o
  -3  11   7        0.06       -1.02      1.02 o
  -2  11   7       17.25       13.18      1.74 o
  -1  11   7        0.18       -0.20      1.13 o
   0  11   7       19.09       16.32      1.63 o
   1  11   7        0.16        1.72      1.10 o
   2  11   7        0.73        0.27      1.09 o
   3  11   7       10.01        8.93      1.36 o
   4  11   7       23.50       23.88      4.61 o
   5  11   7        2.18        6.33      1.73 o
  -8  12   7        3.87        1.19      1.90 o
  -7  12   7        0.65        3.21      2.45 o
  -6  12   7        6.96       12.78      2.44 o
  -5  12   7        7.42        9.76      1.47 o
  -4  12   7        0.43        0.13      1.39 o
  -3  12   7        0.52        1.74      1.23 o
  -2  12   7        0.39       -0.40      1.20 o
  -1  12   7        0.28        1.73      1.23 o
   0  12   7        8.09        7.52      1.45 o
   1  12   7       11.75       13.38      1.76 o
   2  12   7        1.82        1.76      1.37 o
 -21   0   8        0.35        0.33      2.99 o
 -20   0   8       48.30       36.18      4.98 o
 -19   0   8       39.15       47.47      5.31 o
 -18   0   8        7.51        4.98      2.99 o
 -17   0   8       27.31       29.21      3.98 o
 -16   0   8        6.01        9.30      2.66 o
 -15   0   8      140.01      105.57      5.64 o
 -14   0   8      172.54      138.43      5.98 o
 -13   0   8        0.42        3.65      1.66 o
 -12   0   8        3.88        3.51      1.35 o
 -11   0   8       26.37       27.82      2.49 o
 -10   0   8      630.88      594.86     27.06 o
  -9   0   8      115.46      119.78      3.62 o
  -8   0   8       46.04       47.40      1.89 o
  -7   0   8      284.17      254.27      3.56 o
  -6   0   8     1972.21     2010.73     40.26 o
  -5   0   8      502.72      500.02     10.60 o
  -4   0   8     3520.61     3632.92     46.55 o
  -3   0   8      584.63      585.86      8.41 o
  -2   0   8      392.89      360.08      5.60 o
  -1   0   8      152.72      130.35      4.72 o
   0   0   8     1177.23     1160.66     20.73 o
   1   0   8     3342.31     3179.66     51.44 o
   2   0   8      345.99      347.41      7.50 o
   3   0   8      757.29      754.35     15.60 o
   4   0   8      365.99      348.22      7.80 o
   5   0   8       49.12       41.83      3.65 o
   6   0   8       78.08       62.08      4.32 o
   7   0   8      978.92      939.38     24.23 o
   8   0   8       50.44       40.83      4.32 o
   9   0   8      530.17      539.39     16.27 o
  10   0   8      183.35      185.54      8.63 o
  11   0   8      202.05      231.35      9.96 o
  12   0   8        0.87        0.66      2.99 o
  13   0   8      210.57      230.02     10.62 o
  14   0   8      157.61      163.00      9.30 o
 -21   1   8        5.40        5.34      2.82 o
 -20   1   8       35.80       31.11      9.63 o
 -19   1   8       19.48       21.38      2.82 o
 -18   1   8       80.33       84.78      4.46 o
 -17   1   8      221.79      238.51      6.81 o
 -16   1   8       88.46       80.32      3.87 o
 -15   1   8      171.70      172.01      5.04 o
 -14   1   8      194.78      174.64      4.93 o
 -13   1   8        5.04        4.43      1.15 o
 -12   1   8       29.36       19.27      2.19 o
 -11   1   8      249.91      261.86      4.42 o
 -10   1   8       68.52       80.34      2.13 o
  -9   1   8      602.70      644.57      8.91 o
  -8   1   8     1296.38     1255.42     13.26 o
  -7   1   8       85.99       83.76      1.73 o
  -6   1   8       62.32       67.30      2.35 o
  -5   1   8      586.12      586.61      8.77 o
  -4   1   8     1479.33     1520.50     22.24 o
  -3   1   8      382.51      382.32      5.41 o
  -2   1   8      693.36      654.37      6.61 o
  -1   1   8      574.83      580.82      6.64 o
   0   1   8        0.26       -0.87      0.87 o
   1   1   8        5.49        4.02      0.86 o
   2   1   8       89.45       84.58      2.56 o
   3   1   8     1070.05      998.33     14.38 o
   4   1   8     1119.74     1075.77     19.89 o
   5   1   8      444.08      429.89      7.44 o
   6   1   8        8.25        7.98      1.49 o
   7   1   8        0.52        1.16      1.20 o
   8   1   8        0.97        2.38      1.27 o
   9   1   8      488.02      479.48     13.81 o
  10   1   8      291.73      291.01      6.39 o
  11   1   8      330.08      330.92      7.43 o
  12   1   8      118.96      104.22      4.08 o
  13   1   8       23.08       20.64      3.05 o
  14   1   8        2.31        1.83      2.35 o
 -21   2   8        0.55        0.00      3.15 o
 -20   2   8       18.24       17.36      2.82 o
 -19   2   8       74.16       89.08      4.81 o
 -18   2   8        0.01       -1.00      1.88 o
 -17   2   8      142.10      129.41      5.04 o
 -16   2   8      156.12      131.21      4.81 o
 -15   2   8        8.27       11.63      1.88 o
 -14   2   8       60.41       48.51      4.32 o
 -13   2   8      159.63      155.77      3.77 o
 -12   2   8      290.09      297.17      5.48 o
 -11   2   8       29.82       33.98      1.78 o
 -10   2   8      444.38      406.05      5.96 o
  -9   2   8      165.12      167.81      3.14 o
  -8   2   8      139.50      148.71      3.40 o
  -7   2   8      284.35      280.78      6.72 o
  -6   2   8     1859.63     1877.82     25.86 o
  -5   2   8       11.34        9.77      1.77 o
  -4   2   8     1061.68     1087.50     15.76 o
  -3   2   8      113.35      113.99      5.21 o
  -2   2   8        7.10        3.81      0.57 o
  -1   2   8       75.53       55.55      1.64 o
   0   2   8      418.51      408.52      6.53 o
   1   2   8     1567.45     1489.66     23.68 o
   2   2   8      117.43      111.94      4.52 o
   3   2   8     1385.26     1362.88     18.94 o
   4   2   8      106.42       90.91      2.91 o
   5   2   8       77.82       73.29      2.72 o
   6   2   8       60.47       58.10      2.55 o
   7   2   8      902.95      877.29     13.53 o
   8   2   8       35.70       33.10      2.30 o
   9   2   8      206.67      186.70      6.61 o
  10   2   8        5.39        5.43      1.67 o
  11   2   8       53.15       58.25      3.11 o
  12   2   8        8.79       13.46      2.69 o
  13   2   8       48.86       46.25      3.98 o
  14   2   8      141.72      161.62      6.69 o
 -21   3   8       27.90       31.45      5.31 o
 -20   3   8       29.90       27.19      3.65 o
 -19   3   8        0.02        1.33      2.07 o
 -18   3   8       39.28       35.40      5.15 o
 -17   3   8       87.30       97.86      8.47 o
 -16   3   8       22.88       22.06      2.55 o
 -15   3   8      145.86      154.66      5.04 o
 -14   3   8      224.43      212.74      4.81 o
 -13   3   8        7.09        7.58      1.63 o
 -12   3   8       66.08       50.73      3.07 o
 -11   3   8      146.05      154.61      3.59 o
 -10   3   8      286.75      296.39      5.35 o
  -9   3   8       18.02       19.92      1.23 o
  -8   3   8       71.62       63.74      1.52 o
  -7   3   8      679.66      638.69     10.33 o
  -6   3   8        0.04        0.27      1.01 o
  -5   3   8       11.05       10.14      1.41 o
  -4   3   8      322.81      297.41      5.72 o
  -3   3   8      122.42      122.38      2.35 o
  -2   3   8      356.32      340.07      4.60 o
  -1   3   8      479.24      497.31      7.68 o
   0   3   8       19.98       17.39      1.31 o
   1   3   8        1.19       -0.62      0.82 o
   2   3   8      255.51      244.74      4.81 o
   3   3   8       33.06       33.84      2.12 o
   4   3   8        7.08        7.17      1.07 o
   5   3   8      197.20      184.25      4.26 o
   6   3   8        0.02       -0.16      1.05 o
   7   3   8       12.66       10.55      1.63 o
   8   3   8       56.00       63.13      4.71 o
   9   3   8      199.39      206.27      5.17 o
  10   3   8       67.89       61.87      3.41 o
  11   3   8      268.78      287.95      8.22 o
  12   3   8      126.42      112.32      5.51 o
  13   3   8        5.85        2.99      2.35 o
  14   3   8       12.01       10.79      2.82 o
 -20   4   8        0.03       -2.07      2.16 o
 -19   4   8       15.49       25.72      3.16 o
 -18   4   8        6.79        6.44      2.31 o
 -17   4   8       14.14       12.23      2.35 o
 -16   4   8        5.02        4.14      1.98 o
 -15   4   8       43.89       45.81      3.16 o
 -14   4   8        0.08        0.07      1.20 o
 -13   4   8      130.01      134.22      4.59 o
 -12   4   8      170.83      183.07      4.29 o
 -11   4   8        8.70        7.53      1.17 o
 -10   4   8      176.25      165.78      4.64 o
  -9   4   8      273.80      263.79      5.22 o
  -8   4   8       44.68       52.91      2.00 o
  -7   4   8       12.86        9.85      2.22 o
  -6   4   8     1321.64     1326.72     12.74 o
  -5   4   8        8.97       11.66      0.80 o
  -4   4   8      144.33      155.77      2.46 o
  -3   4   8       55.97       49.27      2.54 o
  -2   4   8      157.27      141.15      3.25 o
  -1   4   8      181.90      154.89      5.99 o
   0   4   8      265.67      260.71      4.92 o
   1   4   8     1356.76     1251.00     14.98 o
   2   4   8       48.70       36.43      2.06 o
   3   4   8      525.68      495.64      7.07 o
   4   4   8      183.63      190.40      3.72 o
   5   4   8      149.08      131.71      4.29 o
   6   4   8        0.52        2.43      1.15 o
   7   4   8      275.81      281.92      7.23 o
   8   4   8       37.64       36.50      2.67 o
   9   4   8       88.14       86.42      5.64 o
  10   4   8        0.04        0.92      1.98 o
  11   4   8       11.88       16.35      3.32 o
  12   4   8        6.99        5.81      2.49 o
  13   4   8       88.63      103.85     10.29 o
 -19   5   8        0.15       -0.14      2.22 o
 -18   5   8       66.90       60.44      4.10 o
 -17   5   8       78.44       77.41      4.44 o
 -16   5   8        0.00       -1.75      1.75 o
 -15   5   8       31.83       36.86      2.93 o
 -14   5   8      248.19      239.01      5.35 o
 -13   5   8        0.90        0.51      1.20 o
 -12   5   8        0.40       -0.93      1.07 o
 -11   5   8       50.43       44.57      2.99 o
 -10   5   8      101.93      102.44      3.08 o
  -9   5   8       23.62       21.71      1.67 o
  -8   5   8       21.72       25.39      1.64 o
  -7   5   8       99.94       89.22      2.61 o
  -6   5   8       73.04       66.19      4.12 o
  -5   5   8      301.86      293.11      5.31 o
  -4   5   8       59.31       59.03      2.20 o
  -3   5   8       37.67       35.51      1.84 o
  -2   5   8      187.92      190.04      3.56 o
  -1   5   8      193.15      200.98      5.37 o
   0   5   8       94.28       87.27      2.37 o
   1   5   8       99.22      122.41      2.92 o
   2   5   8      115.83      114.60      2.79 o
   3   5   8        3.51        3.51      0.97 o
   4   5   8      131.12      122.52      3.09 o
   5   5   8      134.73      119.93      3.70 o
   6   5   8       17.88       23.41      1.92 o
   7   5   8        1.24        0.70      1.27 o
   8   5   8       39.10       47.21      8.47 o
   9   5   8       21.33       14.09      2.46 o
  10   5   8       36.96       45.05      4.65 o
  11   5   8       53.56       49.48      3.99 o
  12   5   8       50.10       54.88      5.48 o
  13   5   8      170.62      188.73      7.51 o
 -19   6   8       34.68       37.55      3.73 o
 -18   6   8        3.40        3.87      2.46 o
 -17   6   8       65.87       64.43      4.44 o
 -16   6   8       99.05      101.12     13.28 o
 -15   6   8       11.59       13.60      2.66 o
 -14   6   8       28.74       26.07      2.79 o
 -13   6   8      224.07      212.88      5.15 o
 -12   6   8      113.50      113.27      3.55 o
 -11   6   8       38.82       31.09      2.15 o
 -10   6   8      244.76      240.18      6.93 o
  -9   6   8      264.23      257.22      5.26 o
  -8   6   8        6.01        4.47      1.17 o
  -7   6   8       25.08       24.85      1.80 o
  -6   6   8       90.81       99.41      3.01 o
  -5   6   8       39.91       39.35      1.87 o
  -4   6   8      380.54      403.34      6.81 o
  -3   6   8       77.59       82.05      2.63 o
  -2   6   8       35.62       35.00      1.95 o
  -1   6   8      494.69      501.97     16.44 o
   0   6   8      196.20      206.62      3.99 o
   1   6   8       57.85       55.53      2.22 o
   2   6   8        6.47        7.28      1.13 o
   3   6   8      550.14      524.10      7.74 o
   4   6   8      266.68      282.13      5.10 o
   5   6   8       58.50       58.13      2.93 o
   6   6   8       57.22       70.64      3.10 o
   7   6   8      122.51      107.75      5.31 o
   8   6   8       19.97       23.24      2.79 o
   9   6   8       18.57       18.07      4.15 o
  10   6   8       81.52       92.23      5.81 o
  11   6   8       10.46       17.03      3.05 o
  12   6   8        2.48        1.33      2.58 o
 -18   7   8        2.44        0.09      2.22 o
 -17   7   8       18.17       19.54      3.02 o
 -16   7   8        3.60        5.81      2.31 o
 -15   7   8       16.52       20.63      2.79 o
 -14   7   8       60.86       73.84      4.30 o
 -13   7   8       88.83       72.60      4.06 o
 -12   7   8        1.51       -0.51      2.32 o
 -11   7   8      135.82      123.11      5.23 o
 -10   7   8       93.77      103.16      3.55 o
  -9   7   8       52.50       53.15      2.59 o
  -8   7   8       10.89        5.15      1.37 o
  -7   7   8       15.37       15.46      1.63 o
  -6   7   8      142.10      129.90      3.17 o
  -5   7   8        1.46        1.21      1.12 o
  -4   7   8       13.98       16.21      1.34 o
  -3   7   8        8.41        7.21      1.31 o
  -2   7   8      103.85      102.48      3.21 o
  -1   7   8      226.18      225.36      4.84 o
   0   7   8        5.63        6.70      1.40 o
   1   7   8      207.47      213.16      4.84 o
   2   7   8      427.09      430.53      7.72 o
   3   7   8       47.50       41.58      2.61 o
   4   7   8       66.02       71.08      3.18 o
   5   7   8      212.46      212.94      6.56 o
   6   7   8      205.58      232.34      6.92 o
   7   7   8       40.06       45.94      3.63 o
   8   7   8      265.16      279.12      8.21 o
   9   7   8       79.32       83.05      5.64 o
  10   7   8        0.33       -0.17      3.32 o
  11   7   8      105.69      103.27      5.87 o
 -16   8   8       27.35       28.90      3.35 o
 -15   8   8        4.38        6.69      3.15 o
 -14   8   8        4.97        4.32      2.22 o
 -13   8   8        0.19        1.29      3.32 o
 -12   8   8        0.11       -0.02      2.16 o
 -11   8   8       12.93        7.90      2.15 o
 -10   8   8       54.93       56.94      3.00 o
  -9   8   8       17.25       16.50      1.68 o
  -8   8   8       23.33       21.80      1.81 o
  -7   8   8      494.73      481.89     12.57 o
  -6   8   8      152.69      161.75      9.75 o
  -5   8   8        0.27       -1.20      1.20 o
  -4   8   8      113.99      113.84      3.68 o
  -3   8   8      299.21      287.99      5.04 o
  -2   8   8       26.76       26.17      2.09 o
  -1   8   8      233.53      239.24      5.85 o
   0   8   8       65.62       70.90      3.10 o
   1   8   8        2.97        3.15      1.40 o
   2   8   8        6.51        6.72      1.65 o
   3   8   8      237.13      251.87      5.80 o
   4   8   8      213.10      223.93      5.61 o
   5   8   8        0.01        0.33      1.88 o
   6   8   8      131.70      154.19      5.98 o
   7   8   8      175.11      178.34      6.56 o
   8   8   8       12.39       11.30      2.58 o
   9   8   8        0.03        1.14      2.22 o
 -15   9   8        6.99       11.55      2.99 o
 -14   9   8       47.81       46.51      6.64 o
 -13   9   8        7.78        7.32      2.46 o
 -12   9   8       76.06       82.31      4.05 o
 -11   9   8      109.08      116.22      4.18 o
 -10   9   8        1.66        5.05      1.74 o
  -9   9   8       24.06       19.06      1.85 o
  -8   9   8       15.06       18.26      1.73 o
  -7   9   8       53.08       54.83      2.63 o
  -6   9   8       23.87       22.93      2.15 o
  -5   9   8      107.93      106.10      3.75 o
  -4   9   8       12.34       13.73      2.53 o
  -3   9   8        3.56        1.64      1.73 o
  -2   9   8       63.73       64.26      2.72 o
  -1   9   8      373.45      383.01      6.42 o
   0   9   8        9.27       10.66      1.78 o
   1   9   8      192.89      211.73      5.80 o
   2   9   8       67.99       66.82      3.50 o
   3   9   8       18.81       21.14      2.30 o
   4   9   8        0.91       -0.34      1.51 o
   5   9   8        8.61       13.59      2.69 o
   6   9   8       37.43       41.19      3.76 o
   7   9   8       41.64       44.84      3.87 o
   8   9   8      167.91      179.53      7.16 o
 -13  10   8        7.84        7.34      2.17 o
 -12  10   8        1.01        1.93      2.18 o
 -11  10   8        0.01       -1.53      1.65 o
 -10  10   8       24.62       33.81      2.86 o
  -9  10   8       69.72       69.86      3.75 o
  -8  10   8        0.13        1.35      1.70 o
  -7  10   8      105.89      101.06      3.51 o
  -6  10   8      123.90      122.11      4.26 o
  -5  10   8        3.69        2.09      1.70 o
  -4  10   8        5.27        4.66      1.78 o
  -3  10   8       93.88       93.07      3.88 o
  -2  10   8      171.75      175.41      5.03 o
  -1  10   8        6.92        7.52      1.53 o
   0  10   8      100.99       97.50      4.39 o
   1  10   8        1.65        0.62      1.70 o
   2  10   8       21.78       24.66      2.48 o
   3  10   8       41.83       34.78      2.81 o
   4  10   8      133.87      152.79     10.13 o
   5  10   8        0.97        2.34      2.46 o
   6  10   8      146.07      151.93      6.57 o
 -10  11   8        6.94        3.96      2.19 o
  -9  11   8        0.56       -0.11      1.72 o
  -8  11   8        1.91       -0.06      1.78 o
  -7  11   8       56.53       69.75      3.76 o
  -6  11   8       31.61       26.08      2.61 o
  -5  11   8       29.58       34.67      3.01 o
  -4  11   8       29.37       30.94      2.74 o
  -3  11   8       15.03       13.24      2.15 o
  -2  11   8        0.19        2.58      1.78 o
  -1  11   8       30.23       30.60      3.58 o
   0  11   8        2.38        3.37      1.90 o
   1  11   8       61.39       66.76      3.15 o
   2  11   8        3.83        5.72      1.74 o
   3  11   8       36.20       37.49      2.74 o
 -20   1   9       46.92       41.98      3.63 o
 -19   1   9       10.07       14.31      2.46 o
 -18   1   9       14.39       16.29      2.58 o
 -17   1   9       62.50       52.07      4.81 o
 -16   1   9       16.09       12.29      2.11 o
 -15   1   9        3.15        1.40      1.51 o
 -14   1   9        2.19        1.15      1.99 o
 -13   1   9       10.75       11.22      1.38 o
 -12   1   9        0.00       -0.53      0.87 o
 -11   1   9       62.15       68.40      2.11 o
 -10   1   9       53.99       50.73      2.92 o
  -9   1   9       76.08       73.63      2.35 o
  -8   1   9        6.13        6.64      1.08 o
  -7   1   9       28.37       27.50      2.91 o
  -6   1   9        1.21        0.58      0.81 o
  -5   1   9      116.43      117.46      3.04 o
  -4   1   9       85.75       82.48      2.55 o
  -3   1   9       54.38       52.67      1.33 o
  -2   1   9      429.49      432.08      6.42 o
  -1   1   9      177.82      170.11      3.30 o
   0   1   9       30.87       27.69      1.45 o
   1   1   9        4.43        3.03      1.26 o
   2   1   9      434.10      403.09      6.17 o
   3   1   9       42.62       45.77      2.00 o
   4   1   9        0.03       -0.89      0.96 o
   5   1   9       31.38       32.19      2.06 o
   6   1   9       30.70       32.69      2.93 o
   7   1   9       30.47       31.74      2.22 o
   8   1   9       30.14       30.85      2.36 o
   9   1   9        0.03        1.40      1.40 o
  10   1   9       28.77       27.04      2.42 o
  11   1   9       26.79       24.03      3.24 o
  12   1   9       15.33       22.32      2.48 o
  13   1   9       10.56       14.88      2.93 o
 -20   2   9       13.23       13.73      2.82 o
 -19   2   9        6.79        4.98      2.22 o
 -18   2   9        1.85        1.58      1.98 o
 -17   2   9       48.42       42.47      4.48 o
 -16   2   9       10.94       12.21      3.15 o
 -15   2   9        1.13       -1.66      2.99 o
 -14   2   9       21.91       23.62      1.84 o
 -13   2   9       17.77       14.95      1.55 o
 -12   2   9       10.87        8.86      1.31 o
 -11   2   9        0.64        1.74      0.95 o
 -10   2   9        2.24        5.06      1.01 o
  -9   2   9       21.12       17.19      1.80 o
  -8   2   9      145.54      144.81      3.79 o
  -7   2   9       11.97       13.40      2.63 o
  -6   2   9      154.97      143.57      3.66 o
  -5   2   9       19.76       18.34      1.51 o
  -4   2   9        0.01        0.45      1.00 o
  -3   2   9        0.09        0.00      0.77 o
  -2   2   9      279.55      271.89      4.89 o
  -1   2   9      538.65      543.86      7.55 o
   0   2   9       11.59       15.68      1.25 o
   1   2   9      248.37      252.50      4.93 o
   2   2   9      165.31      147.32      3.61 o
   3   2   9        7.78        8.05      1.24 o
   4   2   9       16.91       18.49      1.70 o
   5   2   9      157.33      156.99      4.07 o
   6   2   9       19.47       21.45      2.08 o
   7   2   9       22.83       21.46      2.04 o
   8   2   9       24.78       23.45      2.17 o
   9   2   9       11.22       13.95      1.92 o
  10   2   9       11.19       13.93      1.97 o
  11   2   9        4.42        1.51      1.59 o
  12   2   9        7.24        8.06      2.46 o
 -20   3   9        1.40        0.66      2.35 o
 -19   3   9        0.70       -0.55      2.07 o
 -18   3   9        3.63        5.24      2.16 o
 -17   3   9       27.30       31.88      3.02 o
 -16   3   9       36.54       36.44      2.93 o
 -15   3   9       29.29       27.43      2.46 o
 -14   3   9        1.67       -0.06      1.12 o
 -13   3   9        2.88        1.44      1.12 o
 -12   3   9        1.85        0.62      0.97 o
 -11   3   9       27.99       33.87      1.87 o
 -10   3   9      127.05      129.02      3.10 o
  -9   3   9       82.23       76.53      2.59 o
  -8   3   9      261.71      241.12      5.32 o
  -7   3   9        7.64        9.99      1.41 o
  -6   3   9       20.95       26.31      1.93 o
  -5   3   9       29.46       30.76      2.00 o
  -4   3   9      351.98      336.75      6.45 o
  -3   3   9       21.07       21.57      1.20 o
  -2   3   9      183.79      171.65      3.23 o
  -1   3   9       27.03       23.49      1.39 o
   0   3   9        3.46        2.44      0.95 o
   1   3   9      159.19      159.93      3.68 o
   2   3   9       18.08       14.93      1.56 o
   3   3   9       60.18       70.16      3.10 o
   4   3   9        3.16        1.87      1.01 o
   5   3   9        8.60        9.73      1.98 o
   6   3   9      139.72      133.47      4.02 o
   7   3   9       62.84       70.98      3.13 o
   8   3   9      145.39      163.68      8.53 o
   9   3   9      114.84      115.68      4.09 o
  10   3   9       21.09       20.75      2.82 o
  11   3   9       32.73       39.49      3.63 o
  12   3   9        4.70        4.68      5.15 o
 -19   4   9        7.46       11.19      2.58 o
 -18   4   9        2.44        0.61      1.98 o
 -17   4   9       22.98       19.20      2.55 o
 -16   4   9       22.71       21.84      6.31 o
 -15   4   9       14.80       10.05      1.70 o
 -14   4   9        0.10        0.61      1.27 o
 -13   4   9       24.36       30.13      2.04 o
 -12   4   9        0.31        0.06      1.24 o
 -11   4   9       18.47       14.69      1.41 o
 -10   4   9        4.12        0.01      1.41 o
  -9   4   9       72.16       75.20      2.46 o
  -8   4   9        3.56        1.44      0.83 o
  -7   4   9      115.00      114.91      2.58 o
  -6   4   9       41.58       41.49      2.73 o
  -5   4   9        0.76        1.25      0.74 o
  -4   4   9       43.09       37.72      1.72 o
  -3   4   9        0.31       -0.73      0.73 o
  -2   4   9      179.19      168.54      3.71 o
  -1   4   9      134.13      135.51      4.48 o
   0   4   9      384.02      358.84      6.47 o
   1   4   9      152.57      155.49      3.88 o
   2   4   9       46.38       53.65      2.43 o
   3   4   9       81.24       72.58      2.78 o
   4   4   9        0.05        1.11      1.15 o
   5   4   9       49.95       45.28      2.54 o
   6   4   9        2.40        3.97      1.40 o
   7   4   9       33.43       30.16      2.88 o
   8   4   9       44.02       45.37      2.86 o
   9   4   9       18.53       20.72      2.93 o
  10   4   9       16.85       18.12      3.15 o
  11   4   9       11.57       13.52      2.69 o
 -19   5   9        1.33        4.73      2.31 o
 -18   5   9        0.45        1.86      1.98 o
 -17   5   9       26.57       23.24      2.79 o
 -16   5   9        2.26        1.66      3.32 o
 -15   5   9       15.32       17.94      2.49 o
 -14   5   9        0.07        0.18      1.31 o
 -13   5   9        2.41        1.77      1.38 o
 -12   5   9       23.42       25.86      2.26 o
 -11   5   9        5.59       11.15      1.41 o
 -10   5   9       64.69       61.66      2.58 o
  -9   5   9       43.79       44.61      2.38 o
  -8   5   9      335.30      316.20      7.40 o
  -7   5   9      166.16      166.83      5.43 o
  -6   5   9      116.16       94.52      2.72 o
  -5   5   9        0.72       -0.08      1.15 o
  -4   5   9       62.80       54.02      3.69 o
  -3   5   9        3.10        1.31      1.00 o
  -2   5   9      361.86      324.81      5.94 o
  -1   5   9       45.37       43.22      2.68 o
   0   5   9       32.49       29.57      2.12 o
   1   5   9       13.66        7.11      1.31 o
   2   5   9       78.58       70.74      2.82 o
   3   5   9      238.92      236.08      5.26 o
   4   5   9       93.84       93.33      4.61 o
   5   5   9      118.29       96.54      3.50 o
   6   5   9       36.24       34.64      2.48 o
   7   5   9       26.35       28.28      2.30 o
   8   5   9       40.51       47.88      7.64 o
   9   5   9       57.00       58.38      4.10 o
  10   5   9        1.43       -0.02      3.15 o
  11   5   9       43.52       36.29      3.76 o
 -18   6   9        1.40       -1.77      2.49 o
 -17   6   9       15.44       15.92      2.69 o
 -16   6   9       14.00        9.26      2.31 o
 -15   6   9        0.52       -1.59      1.59 o
 -14   6   9        5.41        6.68      2.07 o
 -13   6   9        7.01        2.73      1.46 o
 -12   6   9        5.13        6.01      1.41 o
 -11   6   9        0.50        1.13      1.31 o
 -10   6   9        2.23        0.64      1.33 o
  -9   6   9       47.96       49.14      4.07 o
  -8   6   9        9.56        6.16      1.76 o
  -7   6   9      145.19      140.00      3.70 o
  -6   6   9       21.69       22.63      1.69 o
  -5   6   9       60.57       62.40      2.30 o
  -4   6   9       99.71       99.80      3.43 o
  -3   6   9        2.19       -1.10      1.10 o
  -2   6   9       47.45       40.30      2.55 o
  -1   6   9       11.39       10.73      1.41 o
   0   6   9      249.76      240.28      5.22 o
   1   6   9        4.04        3.76      1.27 o
   2   6   9      209.27      190.80      4.76 o
   3   6   9        6.88       13.15      1.76 o
   4   6   9        8.92       11.60      1.78 o
   5   6   9        7.56        5.74      1.98 o
   6   6   9        1.00       -1.75      1.75 o
   7   6   9      198.40      194.93      6.69 o
   8   6   9        6.15        7.64      2.35 o
   9   6   9        0.12       -0.66      2.11 o
  10   6   9        0.48       -0.17      3.32 o
 -17   7   9       18.46       18.96      2.93 o
 -16   7   9       29.00       32.84      3.26 o
 -15   7   9       22.16       22.45      2.79 o
 -14   7   9       47.04       47.02      3.59 o
 -13   7   9       66.25       61.45      3.83 o
 -12   7   9        2.42       -1.09      1.31 o
 -11   7   9       74.56       83.89      3.47 o
 -10   7   9       46.54       50.27      2.83 o
  -9   7   9       75.01       83.92      3.27 o
  -8   7   9       29.73       28.99      2.06 o
  -7   7   9        1.23        2.32      1.37 o
  -6   7   9       14.50       19.48      1.85 o
  -5   7   9      144.14      136.81      4.47 o
  -4   7   9        0.31       -0.61      1.01 o
  -3   7   9        0.74        0.77      1.35 o
  -2   7   9       12.37       13.54      2.49 o
  -1   7   9       17.64       14.34      1.98 o
   0   7   9       31.17       31.20      3.15 o
   1   7   9        1.84        3.52      1.75 o
   2   7   9       74.23       74.82      5.31 o
   3   7   9      118.02      140.93      5.25 o
   4   7   9      101.26      101.98      4.81 o
   5   7   9       30.97       28.88      3.02 o
   6   7   9       44.22       47.37      3.76 o
   7   7   9       45.84       49.51      3.87 o
   8   7   9        2.02        3.49      2.35 o
   9   7   9       62.55       60.56      4.57 o
 -15   8   9        1.09        2.88      2.07 o
 -14   8   9        8.44        8.44      5.64 o
 -13   8   9       35.41       38.35      3.35 o
 -12   8   9       79.64       78.55      4.39 o
 -11   8   9        0.21        2.07      1.83 o
 -10   8   9      156.78      146.43      5.16 o
  -9   8   9      104.67      101.57      3.76 o
  -8   8   9        0.01       -0.85      1.31 o
  -7   8   9       42.21       42.12      2.89 o
  -6   8   9      132.49      138.86      4.25 o
  -5   8   9       10.53        7.83      1.99 o
  -4   8   9       69.05       65.73      3.67 o
  -3   8   9        6.62        4.34      1.40 o
  -2   8   9        9.00        8.01      1.90 o
  -1   8   9       10.43        8.44      1.98 o
   0   8   9       65.29       56.58      9.30 o
   1   8   9        0.01        0.66      2.66 o
   2   8   9      184.63      197.30      7.30 o
   3   8   9       95.69      100.23      5.00 o
   4   8   9       29.17       31.67      2.60 o
   5   8   9       84.05      105.74      7.30 o
   6   8   9       32.98       32.01      3.40 o
   7   8   9       26.81       28.16      5.48 o
 -13   9   9        3.01        5.53      2.31 o
 -12   9   9        3.34        3.15      4.81 o
 -11   9   9        5.76        8.33      2.31 o
 -10   9   9       10.60       16.98      2.66 o
  -9   9   9       25.00       32.54      2.54 o
  -8   9   9       20.95       18.94      2.15 o
  -7   9   9        8.82        7.65      1.85 o
  -6   9   9       10.39        8.80      1.80 o
  -5   9   9        0.02       -1.59      1.59 o
  -4   9   9       57.89       66.42      5.81 o
  -3   9   9        0.37        1.66      1.83 o
  -2   9   9       17.83       19.35      2.09 o
  -1   9   9        3.06        4.02      2.16 o
   0   9   9        5.92        3.05      1.65 o
   1   9   9       17.97       17.25      2.15 o
   2   9   9        9.05        7.41      1.90 o
   3   9   9        6.98        6.00      1.76 o
   4   9   9       83.05       80.79      5.01 o
   5   9   9       86.44       77.64      4.91 o
 -11  10   9        0.01        0.41      2.16 o
 -10  10   9        5.14        1.29      2.07 o
  -9  10   9       16.71       15.88      2.87 o
  -8  10   9        4.03        5.21      2.22 o
  -7  10   9        2.65        3.43      1.72 o
  -6  10   9        8.33        5.42      2.22 o
  -5  10   9       11.89       13.33      2.55 o
  -4  10   9        4.70        8.54      2.99 o
  -3  10   9        8.22        9.68      2.00 o
  -2  10   9       10.86       13.35      2.09 o
  -1  10   9        0.09        1.69      1.39 o
   0  10   9       18.55       17.10      1.96 o
   1  10   9       27.23       33.58      3.14 o
   2  10   9        7.31        8.78      2.17 o
   3  10   9       10.09       10.48      2.17 o
  -4  11   9        0.38        0.85      1.70 o
 -19   0  10       64.68       50.79      5.31 o
 -18   0  10       32.42       34.86      4.32 o
 -17   0  10      178.30      175.25      7.97 o
 -16   0  10       15.31       10.29      2.99 o
 -15   0  10       11.21        7.64      2.32 o
 -14   0  10       60.50       64.73      4.32 o
 -13   0  10       84.22      102.21      4.17 o
 -12   0  10       21.94       25.07      2.26 o
 -11   0  10      142.47      133.76      4.27 o
 -10   0  10       39.41       40.21      2.31 o
  -9   0  10      110.19       87.92      3.23 o
  -8   0  10        0.10        0.08      2.16 o
  -7   0  10       74.98       79.37      2.70 o
  -6   0  10      101.20      106.68      3.23 o
  -5   0  10      556.60      549.01     13.28 o
  -4   0  10       39.21       34.27      2.05 o
  -3   0  10      307.57      322.13      7.06 o
  -2   0  10      288.50      292.11      6.75 o
  -1   0  10      378.22      366.03      7.97 o
   0   0  10      350.50      318.06      7.41 o
   1   0  10      260.48      241.75      6.30 o
   2   0  10      917.33      878.00     16.93 o
   3   0  10       49.30       43.95      3.11 o
   4   0  10        0.16       -1.35      1.35 o
   5   0  10       87.18       92.82      4.39 o
   6   0  10       18.18       14.95      2.31 o
   7   0  10       20.54       25.55      2.87 o
   8   0  10      191.00      166.14      6.05 o
   9   0  10       21.23       12.82      2.55 o
  10   0  10       95.57       83.11      4.91 o
  11   0  10       25.12       17.59      2.93 o
 -19   1  10       58.91       53.40      3.76 o
 -18   1  10       21.26       24.75      2.79 o
 -17   1  10       23.93       16.49      2.46 o
 -16   1  10       72.50       93.77      4.10 o
 -15   1  10       43.56       48.51      3.98 o
 -14   1  10        9.12        5.96      1.35 o
 -13   1  10        7.63        1.83      1.09 o
 -12   1  10        9.67       10.36      1.27 o
 -11   1  10       68.29       77.74      2.32 o
 -10   1  10       11.85       11.59      1.29 o
  -9   1  10      424.53      442.19      6.37 o
  -8   1  10        1.86        2.31      1.17 o
  -7   1  10      492.50      473.52      8.20 o
  -6   1  10      223.60      205.84      4.59 o
  -5   1  10       29.49       29.39      1.82 o
  -4   1  10       33.86       30.76      1.41 o
  -3   1  10      274.39      276.00      4.44 o
  -2   1  10      891.75      840.83     10.91 o
  -1   1  10        0.44       -0.82      0.82 o
   0   1  10       95.17       95.66      2.62 o
   1   1  10      150.99      137.56      3.19 o
   2   1  10       52.37       45.54      2.78 o
   3   1  10       15.60       15.84      1.70 o
   4   1  10      477.19      487.07      9.75 o
   5   1  10        1.63        2.70      1.13 o
   6   1  10      278.11      272.12      5.38 o
   7   1  10        0.59        0.63      1.18 o
   8   1  10       51.17       57.11      2.84 o
   9   1  10        6.63        8.22      1.65 o
  10   1  10      125.58      124.22      3.97 o
  11   1  10       41.47       38.18      2.78 o
 -19   2  10        3.12       -1.89      4.15 o
 -18   2  10       13.43       17.68      3.15 o
 -17   2  10       60.47       64.51      3.87 o
 -16   2  10        1.19        0.62      1.59 o
 -15   2  10       10.78        7.61      1.75 o
 -14   2  10       66.96       76.90      3.02 o
 -13   2  10       35.40       39.03      2.20 o
 -12   2  10       37.99       40.11      2.96 o
 -11   2  10       34.92       32.40      2.16 o
 -10   2  10       65.30       59.21      3.55 o
  -9   2  10       14.58       19.78      1.73 o
  -8   2  10      144.61      138.90      3.86 o
  -7   2  10      219.98      215.51      4.95 o
  -6   2  10       32.96       31.11      2.01 o
  -5   2  10      173.76      167.20      4.27 o
  -4   2  10      162.22      155.50      4.18 o
  -3   2  10        0.15       -0.26      0.72 o
  -2   2  10       23.58       19.39      1.30 o
  -1   2  10       89.94       84.85      2.35 o
   0   2  10      297.77      277.05      4.84 o
   1   2  10      262.39      247.26      5.75 o
   2   2  10      119.44      117.31      3.17 o
   3   2  10       35.26       30.61      1.91 o
   4   2  10        0.39       -0.61      1.19 o
   5   2  10        0.02       -0.28      1.32 o
   6   2  10      174.36      162.10      4.50 o
   7   2  10       17.32       13.68      1.90 o
   8   2  10      163.99      170.01      4.98 o
   9   2  10      121.55      113.93      4.22 o
  10   2  10       74.20       80.92      3.89 o
 -19   3  10       20.93       18.30      2.79 o
 -18   3  10        5.91        7.29      2.22 o
 -17   3  10        5.90        6.62      2.66 o
 -16   3  10       65.50       72.52      3.97 o
 -15   3  10       49.25       47.25      2.76 o
 -14   3  10        7.53        8.62      1.55 o
 -13   3  10      229.68      212.62      4.74 o
 -12   3  10      142.48      139.31      3.62 o
 -11   3  10        3.03        7.46      1.29 o
 -10   3  10       16.89       19.13      1.85 o
  -9   3  10      924.46      951.45     15.62 o
  -8   3  10       82.05       80.89      3.26 o
  -7   3  10      395.16      386.32      7.47 o
  -6   3  10       40.81       40.31      2.42 o
  -5   3  10       12.80       11.25      1.61 o
  -4   3  10       47.91       40.52      2.53 o
  -3   3  10       68.82       72.93      2.15 o
  -2   3  10      403.11      380.06      5.85 o
  -1   3  10       71.75       62.94      2.23 o
   0   3  10      404.40      379.71      6.10 o
   1   3  10       56.71       49.30      2.16 o
   2   3  10        9.06        5.95      1.31 o
   3   3  10        4.61        2.99      1.24 o
   4   3  10      220.21      195.55      4.81 o
   5   3  10        0.55        1.13      1.20 o
   6   3  10      217.06      206.45      5.55 o
   7   3  10        0.11       -1.34      1.34 o
   8   3  10        2.40       -1.11      1.53 o
   9   3  10        2.89       -1.40      1.40 o
  10   3  10       56.30       57.96      4.34 o
 -18   4  10       19.10       22.09      3.82 o
 -17   4  10       49.96       45.61      3.35 o
 -16   4  10        3.53        3.25      1.75 o
 -15   4  10       44.74       41.91      2.63 o
 -14   4  10       61.07       63.60      2.97 o
 -13   4  10        5.63        4.69      1.41 o
 -12   4  10       27.18       30.09      2.00 o
 -11   4  10       58.85       64.10      2.67 o
 -10   4  10       14.40       12.58      1.30 o
  -9   4  10       42.83       42.51      2.00 o
  -8   4  10      250.19      234.03      6.54 o
  -7   4  10      130.82      133.48      4.62 o
  -6   4  10        2.57        2.22      1.37 o
  -5   4  10      245.50      247.96      4.31 o
  -4   4  10      133.66      130.65      2.95 o
  -3   4  10       60.08       55.90      2.07 o
  -2   4  10      119.95      115.60      2.87 o
  -1   4  10      224.06      222.03      4.28 o
   0   4  10       11.68       11.07      1.44 o
   1   4  10      458.54      424.49     12.11 o
   2   4  10      209.38      203.06      4.76 o
   3   4  10        3.68        4.91      1.31 o
   4   4  10       26.36       26.86      2.09 o
   5   4  10       68.56       78.89      3.36 o
   6   4  10      202.25      190.82      5.11 o
   7   4  10        0.65        0.10      1.40 o
   8   4  10      160.04      160.95      6.09 o
   9   4  10       71.49       65.60      4.34 o
 -17   5  10        1.70        3.02      2.66 o
 -16   5  10       54.72       52.82      3.82 o
 -15   5  10       35.60       38.67      2.59 o
 -14   5  10        1.22        1.00      1.37 o
 -13   5  10       47.25       47.07      2.53 o
 -12   5  10      114.47      103.70      3.45 o
 -11   5  10        3.42        3.41      1.54 o
 -10   5  10      120.92      127.48      3.56 o
  -9   5  10      182.84      196.93      4.40 o
  -8   5  10       23.65       22.08      1.57 o
  -7   5  10      199.65      216.11      4.48 o
  -6   5  10       88.96       86.92      3.07 o
  -5   5  10       32.47       30.45      1.78 o
  -4   5  10        0.78       -0.68      0.96 o
  -3   5  10       46.41       47.33      2.30 o
  -2   5  10      121.12      122.87      3.42 o
  -1   5  10        9.09        6.83      1.41 o
   0   5  10      164.70      164.44      4.24 o
   1   5  10       87.12       92.74      5.58 o
   2   5  10        1.24        1.08      1.31 o
   3   5  10      129.27      140.71      4.13 o
   4   5  10      268.30      281.23      6.17 o
   5   5  10        9.85       12.59      1.90 o
   6   5  10       21.58       15.81      2.38 o
   7   5  10       96.06       98.75      4.91 o
   8   5  10       17.89       16.36      2.79 o
   9   5  10       57.87       61.72      4.57 o
 -16   6  10       14.63       18.84      2.79 o
 -15   6  10       39.33       39.59      3.19 o
 -14   6  10        1.99        5.64      2.82 o
 -13   6  10        4.86        5.24      1.56 o
 -12   6  10       35.47       33.47      2.39 o
 -11   6  10       86.24       94.06      3.41 o
 -10   6  10       30.83       32.51      2.27 o
  -9   6  10        0.34        1.24      1.23 o
  -8   6  10       29.66       30.98      2.00 o
  -7   6  10       71.78       74.05      2.89 o
  -6   6  10       37.54       38.17      2.23 o
  -5   6  10       12.06       15.88      1.72 o
  -4   6  10      155.07      164.61      4.20 o
  -3   6  10        5.83        6.07      1.59 o
  -2   6  10       97.64      103.55      3.83 o
  -1   6  10       74.61       86.27      4.63 o
   0   6  10        0.21        0.60      1.31 o
   1   6  10       54.11       51.28      2.88 o
   2   6  10      238.79      233.17      5.50 o
   3   6  10       58.88       67.12      3.90 o
   4   6  10       78.16       88.21      4.44 o
   5   6  10      309.71      335.08      7.21 o
   6   6  10       50.67       50.69      3.73 o
   7   6  10        1.38       -0.50      2.11 o
   8   6  10      235.58      242.26      7.86 o
 -15   7  10        0.01        2.50      1.90 o
 -14   7  10       35.11       42.66      3.35 o
 -13   7  10      198.27      205.15      6.38 o
 -12   7  10      139.36      135.70      4.52 o
 -11   7  10        4.51        8.89      1.76 o
 -10   7  10      323.29      320.56      6.74 o
  -9   7  10      294.46      316.61      6.59 o
  -8   7  10        0.26        2.59      1.48 o
  -7   7  10      134.60      149.96      7.72 o
  -6   7  10      167.66      164.14      9.26 o
  -5   7  10       25.10       25.16      2.20 o
  -4   7  10      212.30      204.89      5.16 o
  -3   7  10      243.09      264.22      6.85 o
  -2   7  10        6.47        4.07      1.83 o
  -1   7  10       55.98       52.34      3.35 o
   0   7  10      241.80      233.59      6.52 o
   1   7  10       66.30       67.78      6.64 o
   2   7  10       53.56       57.05      3.87 o
   3   7  10      166.13      184.00      6.19 o
   4   7  10       96.39      107.55      7.14 o
   5   7  10       11.78       15.15      2.69 o
   6   7  10      128.16      126.99      5.85 o
 -13   8  10        0.41       -1.51      1.83 o
 -12   8  10       18.39       16.33      5.48 o
 -11   8  10        2.06        2.53      1.56 o
 -10   8  10        2.53       -1.16      1.60 o
  -9   8  10       49.95       54.81      2.97 o
  -8   8  10       73.49       83.62      3.61 o
  -7   8  10        2.11       -0.27      1.37 o
  -6   8  10       13.34        8.01      1.69 o
  -5   8  10       56.48       60.86      4.44 o
  -4   8  10      194.97      199.51     11.29 o
  -3   8  10        0.01       -1.20      1.44 o
  -2   8  10      212.42      213.26      8.30 o
  -1   8  10       65.29       62.73      3.97 o
   0   8  10       10.14       12.31      3.98 o
   1   8  10      130.85      142.77      6.81 o
   2   8  10      100.16       98.84      5.64 o
   3   8  10       69.89       73.30      5.81 o
   4   8  10       52.56       66.01      6.31 o
   5   8  10      503.00      544.29     12.65 o
 -11   9  10        0.18       -1.02      2.49 o
 -10   9  10       12.70       10.80      3.65 o
  -9   9  10       34.53       36.80      2.73 o
  -8   9  10        0.11       -0.51      1.56 o
  -7   9  10       24.53       26.32      2.44 o
  -6   9  10       48.80       57.43      3.32 o
  -5   9  10        0.68        3.06      1.76 o
  -4   9  10       94.04       90.62      6.47 o
  -3   9  10      162.57      159.48      5.81 o
  -2   9  10       21.31       23.89      2.22 o
  -1   9  10        2.39        5.94      2.49 o
   0   9  10      184.30      194.83      6.76 o
   1   9  10      268.33      293.96      8.41 o
   2   9  10        8.77       16.16      2.93 o
  -5  10  10       68.10       75.72      4.08 o
  -4  10  10       77.04       95.28      4.95 o
  -3  10  10        2.09        4.51      4.65 o
 -18   1  11        4.43        1.33      3.98 o
 -17   1  11        9.49        8.29      1.98 o
 -16   1  11        0.99        1.49      1.64 o
 -15   1  11        1.09        2.91      1.51 o
 -14   1  11        0.01       -0.05      1.19 o
 -13   1  11        0.25        1.61      1.17 o
 -12   1  11       27.70       26.36      1.61 o
 -11   1  11        0.58       -0.45      0.85 o
 -10   1  11        3.25        2.05      0.93 o
  -9   1  11       21.73       26.40      1.42 o
  -8   1  11       14.62       17.99      1.62 o
  -7   1  11       47.17       49.26      3.55 o
  -6   1  11      141.83      150.51      4.10 o
  -5   1  11       24.71       25.33      2.95 o
  -4   1  11       38.75       36.79      1.65 o
  -3   1  11       26.74       25.68      1.50 o
  -2   1  11       95.85       95.57      2.58 o
  -1   1  11        1.09        1.22      0.91 o
   0   1  11        4.30        2.36      1.00 o
   1   1  11       23.00       21.33      1.65 o
   2   1  11       15.46       17.69      1.64 o
   3   1  11        4.65        5.05      1.23 o
   4   1  11        0.28       -1.10      1.10 o
   5   1  11       11.23       13.01      1.66 o
   6   1  11       69.82       63.65      2.95 o
   7   1  11       10.92       12.35      1.80 o
   8   1  11        1.80        5.95      1.57 o
 -18   2  11       34.09       36.38      3.16 o
 -17   2  11       11.32       12.59      2.22 o
 -16   2  11        2.64        1.49      1.64 o
 -15   2  11        0.00       -0.05      1.25 o
 -14   2  11       38.39       46.97      3.01 o
 -13   2  11      146.98      145.31      3.90 o
 -12   2  11       27.67       26.82      1.69 o
 -11   2  11       66.69       63.08      4.94 o
 -10   2  11        2.54        2.13      1.45 o
  -9   2  11       65.84       77.04      5.63 o
  -8   2  11        3.06        2.60      1.34 o
  -7   2  11       63.91       62.74      2.97 o
  -6   2  11        0.16        0.27      1.74 o
  -5   2  11       75.34       66.77      2.97 o
  -4   2  11       44.80       39.56      3.54 o
  -3   2  11        3.44        2.03      0.78 o
  -2   2  11        0.16       -0.84      0.84 o
  -1   2  11        8.39        6.54      1.09 o
   0   2  11       84.64       75.97      2.54 o
   1   2  11       55.56       52.41      2.32 o
   2   2  11        0.75        0.53      1.05 o
   3   2  11       68.14       68.28      2.80 o
   4   2  11        2.68        2.11      1.20 o
   5   2  11       45.58       45.16      2.47 o
   6   2  11       44.30       46.19      2.58 o
   7   2  11        2.12        0.11      1.32 o
   8   2  11        9.11        9.46      1.71 o
 -17   3  11        4.42        5.79      3.15 o
 -16   3  11        0.12       -0.28      1.59 o
 -15   3  11        4.24        1.79      1.44 o
 -14   3  11        0.00       -0.53      1.28 o
 -13   3  11        0.49       -1.04      1.04 o
 -12   3  11       16.28       17.09      1.53 o
 -11   3  11        9.38       13.28      1.33 o
 -10   3  11       20.56       26.14      2.99 o
  -9   3  11        0.30        0.60      1.86 o
  -8   3  11        0.62        0.34      1.41 o
  -7   3  11        0.06       -1.24      1.24 o
  -6   3  11       23.26       24.33      2.17 o
  -5   3  11        7.30        8.83      1.65 o
  -4   3  11       50.62       47.89      1.80 o
  -3   3  11       26.17       23.40      1.82 o
  -2   3  11       21.90       20.69      1.45 o
  -1   3  11        2.03        3.10      0.98 o
   0   3  11        0.46        0.73      0.95 o
   1   3  11        7.66        6.30      1.23 o
   2   3  11       75.61       70.63      2.72 o
   3   3  11        3.70        3.27      1.25 o
   4   3  11       22.43       20.64      1.87 o
   5   3  11        9.83       12.08      1.85 o
   6   3  11       58.76       60.33      3.32 o
   7   3  11       21.83       22.68      2.42 o
   8   3  11        0.54        2.19      1.65 o
 -17   4  11        0.66       -0.02      1.83 o
 -16   4  11        0.76       -0.20      1.44 o
 -15   4  11        5.47        5.86      1.77 o
 -14   4  11        3.65        5.44      1.48 o
 -13   4  11       11.92       11.73      1.53 o
 -12   4  11        2.15        0.16      1.20 o
 -11   4  11       11.24        8.62      1.31 o
 -10   4  11        2.86        2.66      1.17 o
  -9   4  11        0.22        0.00      1.66 o
  -8   4  11        8.69        7.02      1.69 o
  -7   4  11        6.08        5.35      1.61 o
  -6   4  11        0.74        0.20      1.37 o
  -5   4  11        9.66        6.82      1.04 o
  -4   4  11       15.62       21.37      1.43 o
  -3   4  11        6.57        7.98      1.17 o
  -2   4  11       15.75       20.49      1.55 o
  -1   4  11       56.17       49.05      2.24 o
   0   4  11       11.91       13.52      1.52 o
   1   4  11       23.61       22.69      1.87 o
   2   4  11        1.30        4.59      1.51 o
   3   4  11       57.21       65.12      4.13 o
   4   4  11       85.55       84.37      3.60 o
   5   4  11       68.42       78.85      3.55 o
   6   4  11        0.64        1.51      1.59 o
   7   4  11        0.21        0.33      1.53 o
 -16   5  11        5.75        7.19      1.99 o
 -15   5  11        1.16        0.52      1.45 o
 -14   5  11        0.01       -1.34      1.34 o
 -13   5  11        0.17       -0.46      1.27 o
 -12   5  11        0.11       -0.24      1.35 o
 -11   5  11       28.30       29.07      2.02 o
 -10   5  11        3.63        1.81      1.53 o
  -9   5  11        2.08        1.92      1.12 o
  -8   5  11       11.07       10.08      1.30 o
  -7   5  11        3.57        4.54      1.12 o
  -6   5  11      109.57      107.35      2.44 o
  -5   5  11        7.62        6.43      1.20 o
  -4   5  11       73.29       77.91      2.65 o
  -3   5  11        4.66        5.34      1.17 o
  -2   5  11        0.01        0.83      1.12 o
  -1   5  11      114.69      113.67      3.36 o
   0   5  11        0.39        1.70      1.17 o
   1   5  11       48.62       49.85      2.82 o
   2   5  11        1.23        0.06      1.31 o
   3   5  11        2.25       -0.68      1.40 o
   4   5  11       20.24       24.83      2.33 o
   5   5  11        0.02       -1.46      1.46 o
   6   5  11        0.74        1.56      1.70 o
 -14   6  11        4.51        5.27      1.69 o
 -13   6  11       65.91       59.85      5.19 o
 -12   6  11        0.28        1.53      1.41 o
 -11   6  11        4.42        3.55      1.48 o
 -10   6  11        3.50        3.40      1.44 o
  -9   6  11        1.28       -0.72      1.27 o
  -8   6  11        0.24        0.47      1.27 o
  -7   6  11        0.20       -1.08      1.08 o
  -6   6  11       32.49       33.56      2.35 o
  -5   6  11       23.52       21.59      1.92 o
  -4   6  11       11.80       15.61      1.76 o
  -3   6  11        0.20       -0.36      1.35 o
  -2   6  11        3.64        5.44      1.34 o
  -1   6  11        5.99        4.26      1.51 o
   0   6  11        9.90        7.21      1.65 o
   1   6  11       96.02      100.42      3.84 o
   2   6  11       16.69       20.35      2.20 o
   3   6  11      209.23      222.09      5.72 o
   4   6  11        0.89        2.26      1.65 o
   5   6  11        4.62        3.98      2.11 o
 -13   7  11        2.55        1.12      1.83 o
 -12   7  11       11.04       13.75      1.99 o
 -11   7  11       20.30       19.62      2.13 o
 -10   7  11       59.89       68.59      3.25 o
  -9   7  11       51.73       56.87      4.64 o
  -8   7  11        2.20       -0.73      1.41 o
  -7   7  11       20.95       21.83      1.97 o
  -6   7  11       18.42       14.89      2.26 o
  -5   7  11        3.25        1.00      1.56 o
  -4   7  11        4.10        2.29      1.48 o
  -3   7  11       53.24       59.25      3.08 o
  -2   7  11        6.53        6.42      2.07 o
  -1   7  11       83.26       94.88      4.39 o
   0   7  11       23.11       27.07      2.79 o
   1   7  11        2.27        1.60      1.83 o
   2   7  11        6.38        6.36      2.22 o
   3   7  11       26.90       25.81      3.32 o
 -10   8  11       70.98       83.07      3.74 o
  -9   8  11       37.31       30.48      2.60 o
  -8   8  11        0.21       -1.45      1.45 o
  -7   8  11        5.55        6.58      1.69 o
  -6   8  11        1.33        2.38      1.65 o
  -5   8  11       52.28       59.11      3.19 o
  -4   8  11        0.00        0.85      1.61 o
  -3   8  11       10.26       13.44      1.71 o
  -2   8  11       21.65       26.84      2.87 o
  -1   8  11        1.66        4.17      2.07 o
   0   8  11       59.53       59.95      4.06 o
   1   8  11        0.90       -1.98      1.98 o
 -16   0  12       13.94       15.27      2.99 o
 -15   0  12        0.06        1.33      1.99 o
 -14   0  12       11.25       15.31      2.82 o
 -13   0  12       16.20       13.50      4.48 o
 -12   0  12      232.10      257.51     13.28 o
 -11   0  12       33.21       21.25      3.32 o
 -10   0  12        6.58        5.61      1.51 o
  -9   0  12        5.38        6.01      1.83 o
  -8   0  12        0.14        2.70      1.83 o
  -7   0  12       53.09       52.26      4.98 o
  -6   0  12       30.43       22.35      1.81 o
  -5   0  12        0.05       -1.00      1.19 o
  -4   0  12       66.31       70.60      7.30 o
  -3   0  12       85.68       84.57      3.53 o
  -2   0  12       11.69       12.95      1.78 o
  -1   0  12        3.07        1.22      3.82 o
   0   0  12      160.49      159.04      5.47 o
   1   0  12      496.10      523.73     12.45 o
   2   0  12        0.30        2.70      1.83 o
   3   0  12      300.84      312.66      8.45 o
   4   0  12        1.55        2.38      1.90 o
   5   0  12       16.34       19.12      2.87 o
   6   0  12        9.66       12.05      3.15 o
 -16   1  12        6.83        9.01      1.88 o
 -15   1  12       20.09       21.70      2.22 o
 -14   1  12       14.22       13.60      1.64 o
 -13   1  12       18.92       15.56      1.54 o
 -12   1  12        2.66        5.62      1.21 o
 -11   1  12       48.59       49.32      2.09 o
 -10   1  12        4.37        7.65      1.03 o
  -9   1  12       36.33       39.85      2.61 o
  -8   1  12      140.57      148.87      4.19 o
  -7   1  12        0.63        0.72      1.94 o
  -6   1  12      132.24      129.98      3.89 o
  -5   1  12       57.52       48.74      2.00 o
  -4   1  12       98.83       97.58      3.45 o
  -3   1  12        3.91        3.26      0.94 o
  -2   1  12      322.51      342.77      5.75 o
  -1   1  12      210.79      200.68      4.65 o
   0   1  12       65.22       72.69      3.59 o
   1   1  12      100.63      101.38      3.25 o
   2   1  12       24.78       27.56      2.10 o
   3   1  12       62.35       59.17      2.84 o
   4   1  12       36.66       39.25      2.47 o
   5   1  12      161.53      184.62      4.71 o
   6   1  12       57.92       63.91      3.15 o
 -16   2  12       16.01       14.74      2.07 o
 -15   2  12       21.12       23.65      2.07 o
 -14   2  12        0.47       -0.40      1.43 o
 -13   2  12        7.18       11.71      1.49 o
 -12   2  12       88.43       98.03      4.72 o
 -11   2  12       15.70       13.45      2.03 o
 -10   2  12      180.07      175.00      7.02 o
  -9   2  12       60.48       55.14      2.98 o
  -8   2  12        8.69        7.35      1.81 o
  -7   2  12       19.88       22.17      2.09 o
  -6   2  12       78.42       92.06      4.12 o
  -5   2  12       54.11       49.66      2.85 o
  -4   2  12       15.12       20.09      2.59 o
  -3   2  12       99.47       90.00      3.35 o
  -2   2  12       85.19       72.22      3.21 o
  -1   2  12        1.64        0.82      1.11 o
   0   2  12      102.94      104.62      3.93 o
   1   2  12      183.58      181.09      4.98 o
   2   2  12       13.79       12.82      1.64 o
   3   2  12      197.01      195.75      4.67 o
   4   2  12        6.77        4.00      1.92 o
   5   2  12        7.16        7.41      1.60 o
 -15   3  12       16.45       18.99      2.18 o
 -14   3  12       19.10       20.94      1.97 o
 -13   3  12        8.54        5.61      1.42 o
 -12   3  12        0.39       -1.83      1.83 o
 -11   3  12       30.87       34.28      3.12 o
 -10   3  12      120.85      138.11      4.63 o
  -9   3  12        8.69        8.77      1.93 o
  -8   3  12      139.92      147.11      8.21 o
  -7   3  12       68.97       68.69      3.45 o
  -6   3  12       12.61       10.06      1.85 o
  -5   3  12       44.37       43.52      3.92 o
  -4   3  12       76.11       79.60      2.66 o
  -3   3  12       96.96       93.06      2.77 o
  -2   3  12      147.77      143.15      3.54 o
  -1   3  12      303.18      295.26      5.51 o
   0   3  12        3.37        2.13      1.17 o
   1   3  12        0.79        0.15      1.15 o
   2   3  12        3.38        4.34      1.39 o
   3   3  12       93.09       96.98      3.41 o
   4   3  12       15.33       13.10      1.79 o
   5   3  12      129.08      131.02      4.84 o
 -14   4  12        3.17        4.71      1.51 o
 -13   4  12       40.08       38.95      3.50 o
 -12   4  12       72.63       92.36      4.78 o
 -11   4  12       25.77       23.44      4.15 o
 -10   4  12       73.54       80.56      4.61 o
  -9   4  12       65.15       60.68      4.15 o
  -8   4  12        4.14        4.91      1.76 o
  -7   4  12        0.07       -0.82      1.65 o
  -6   4  12       15.83       22.26      2.50 o
  -5   4  12       17.97       19.13      2.17 o
  -4   4  12       29.83       26.74      2.21 o
  -3   4  12       13.33       18.00      1.53 o
  -2   4  12       48.95       50.17      2.35 o
  -1   4  12        0.16       -1.13      1.13 o
   0   4  12       18.95       19.12      1.78 o
   1   4  12       81.06       83.06      3.26 o
   2   4  12       11.01       11.04      1.68 o
   3   4  12       73.19       66.69      3.12 o
   4   4  12        8.19        8.41      1.71 o
 -13   5  12        7.39        8.55      2.66 o
 -12   5  12       12.22       12.90      2.79 o
 -11   5  12       68.82       75.09      4.78 o
 -10   5  12       37.78       44.74      3.67 o
  -9   5  12        7.48        4.71      2.21 o
  -8   5  12      128.07      154.51      6.13 o
  -7   5  12      205.89      210.77      7.10 o
  -6   5  12        0.09        0.62      1.69 o
  -5   5  12       99.83       95.75      3.79 o
  -4   5  12      150.70      151.65      3.74 o
  -3   5  12       50.19       50.70      2.45 o
  -2   5  12       56.91       59.93      2.70 o
  -1   5  12       56.98       56.76      2.79 o
   0   5  12        6.37        4.80      1.54 o
   1   5  12       13.74       18.99      1.93 o
   2   5  12      140.15      160.55      4.42 o
   3   5  12        9.75        8.32      1.71 o
 -11   6  12        4.20        9.02      2.69 o
 -10   6  12      194.89      216.43      7.41 o
  -9   6  12      130.57      146.30      6.30 o
  -8   6  12       16.40       24.26      4.48 o
  -7   6  12       29.11       31.55      3.50 o
  -6   6  12      213.02      225.80      5.31 o
  -5   6  12       52.39       59.48      2.97 o
  -4   6  12        1.74        4.57      1.53 o
  -3   6  12      134.20      144.41      4.31 o
  -2   6  12       46.63       45.20      2.48 o
  -1   6  12        0.13       -0.58      1.68 o
   0   6  12       23.32       21.69      2.13 o
   1   6  12       69.27       77.46      3.44 o
  -8   7  12       19.79       26.31      2.29 o
  -7   7  12       81.71       83.49      3.53 o
  -6   7  12       19.47       16.98      2.02 o
  -5   7  12      109.94      127.42      4.45 o
  -4   7  12       74.44       85.94      3.79 o
  -3   7  12       12.28       16.83      2.15 o
  -2   7  12        9.41       10.47      2.08 o
 -13   1  13        9.60        9.64      2.07 o
 -12   1  13       10.43       10.86      1.85 o
 -11   1  13        9.21       12.77      1.92 o
 -10   1  13       54.66       56.37      3.15 o
  -9   1  13       23.74       20.42      2.14 o
  -8   1  13        2.71        0.41      1.36 o
  -7   1  13       24.55       21.15      2.09 o
  -6   1  13       38.14       38.14      2.61 o
  -5   1  13        1.20        1.57      1.46 o
  -4   1  13        0.01       -0.95      0.95 o
  -3   1  13        2.61        3.03      1.13 o
  -2   1  13        3.69        4.66      1.25 o
  -1   1  13        5.52        4.58      1.32 o
   0   1  13        7.91        7.31      1.40 o
   1   1  13       15.95       17.40      1.88 o
   2   1  13        9.39        7.03      1.60 o
 -13   2  13       27.99       29.37      3.32 o
 -12   2  13        0.41        1.44      1.78 o
 -11   2  13        9.39        9.87      2.00 o
 -10   2  13        1.14       -1.56      1.58 o
  -9   2  13       16.17       13.46      2.06 o
  -8   2  13       10.34        6.87      1.82 o
  -7   2  13        9.60        9.34      1.82 o
  -6   2  13        1.84        0.72      1.52 o
  -5   2  13        5.51        2.34      1.56 o
  -4   2  13        6.19        3.38      1.58 o
  -3   2  13       33.88       37.43      2.23 o
  -2   2  13        4.18        5.93      1.21 o
  -1   2  13        5.45        4.89      1.33 o
   0   2  13        0.00        0.25      1.18 o
   1   2  13        0.03       -0.62      1.24 o
 -12   3  13        0.01       -0.83      1.96 o
 -11   3  13        2.34        2.22      2.49 o
 -10   3  13        0.88        3.40      1.79 o
  -9   3  13        0.64        2.71      1.76 o
  -8   3  13        0.35       -0.59      1.65 o
  -7   3  13       17.62       23.86      2.57 o
  -6   3  13        4.02        2.32      1.63 o
  -5   3  13        0.82        0.32      1.60 o
  -4   3  13        3.39        2.07      2.13 o
  -3   3  13        5.58        7.54      1.51 o
  -2   3  13       72.94       79.14      3.02 o
  -1   3  13        1.40        3.31      1.27 o
   0   3  13      106.33      113.41      3.62 o
   1   3  13        0.77       -1.17      1.29 o
 -11   4  13        0.44        0.41      1.96 o
 -10   4  13        1.80        3.98      2.49 o
  -9   4  13        8.92        7.37      3.98 o
  -8   4  13        9.34        8.66      2.03 o
  -7   4  13       14.54       12.88      3.27 o
  -6   4  13        4.53        4.72      1.82 o
  -5   4  13       10.81       10.23      2.96 o
  -4   4  13        7.66        7.60      2.03 o
  -3   4  13        1.49        0.50      1.76 o
  -2   4  13        3.32        0.97      1.25 o
  -1   4  13       25.58       24.35      3.31 o
  -8   5  13       10.98        7.92      2.66 o
  -7   5  13       19.12       23.61      3.11 o
  -6   5  13        0.17       -2.82      2.82 o
  -5   5  13       20.36       18.21      2.45 o
  -4   5  13        0.90       -1.72      1.72 o
  -3   5  13        2.53        1.85      2.94 o
 
